# Supplementary material for: (E,E)-N 1-(2,3,4,5,6-Penta­fluoro­benzyl­idene)-N 4-(3,4,5-trimeth­oxy­benzyl­idene)benzene-1,4-diamine
Source: Acta Crystallogr Sect E Struct Rep Online. 2011 Nov 23;67(Pt 12):o3397–8. doi: 10.1107/S160053681104904X (PMC3239037; doi:10.1107/S160053681104904X)
Supplement: Supplementary file 1 [file e-67-o3397-sup1.cif]

##############################################################################
#                                                                            #
# This CIF contains the data in a paper accepted for publication in          #
# Acta Crystallographica Section E. It conforms to the requirements of       #
# Notes for Authors for Acta Crystallographica Section E, and has been       #
# peer reviewed under the auspices of the IUCr Commission on Journals.       #
#                                                                            #
# Full details of the Crystallographic Information File format               #
# are given in the paper "The Crystallographic Information File (CIF):       #
# a New Standard Archive File for Crystallography" by S. R. Hall, F. H.      #
# Allen and I. D. Brown [Acta Cryst. (1991), A47, 655-685].                  #
#                                                                            #
# The current version of the core CIF dictionary is obtainable from          #
# ftp://ftp.iucr.org/pub/cif_core.dic.                                       #
#                                                                            #
# Software is freely available for graphical display of the structure(s)     #
# in this CIF. For information consult the CIF software page                 #
# http://www.iucr.org/resources/cif/software.                                #
#                                                                            #
# This file may be used for bona fide research purposes within the           #
# scientific community so long as proper attribution is given to the journal # 
# article from which it was obtained.                                        #
#                                                                            #
##############################################################################
data_I
_audit_creation_method     SHELXL-97
_chemical_name_systematic
;
(<i>E</i>,<i>E</i>)-<i>N</i>^1^-(2,3,4,5,6-Pentafluorobenzylidene)-
<i>N</i>^4^-(3,4,5-trimethoxybenzylidene)benzene-1,4-diamine
;
_chemical_name_common     ?
_chemical_formula_moiety     'C23 H17 F5 N2 O3'
_chemical_formula_sum     'C23 H17 F5 N2 O3'
_chemical_formula_iupac     'C23 H17 F5 N2 O3'
_chemical_formula_weight     464.39
_chemical_melting_point     ?
_symmetry_cell_setting     triclinic
_symmetry_space_group_name_H-M     'P -1'
_symmetry_space_group_name_Hall     '-P 1'
loop_
    _symmetry_equiv_pos_as_xyz
    'x, y, z'
    '-x, -y, -z'
_cell_length_a     7.131(2)
_cell_length_b     11.749(3)
_cell_length_c     12.654(3)
_cell_angle_alpha     83.85(2)
_cell_angle_beta     83.12(2)
_cell_angle_gamma     89.50(2)
_cell_volume     1046.5(5)
_cell_formula_units_Z     2
_cell_measurement_reflns_used     25
_cell_measurement_theta_min     5.78
_cell_measurement_theta_max     20.77
_cell_measurement_temperature     298(2)
_exptl_crystal_description     prism
_exptl_crystal_colour     orange
_exptl_crystal_size_max     0.3
_exptl_crystal_size_mid     0.2
_exptl_crystal_size_min     0.2
_exptl_crystal_density_diffrn     1.474
_exptl_crystal_density_meas     ?
_exptl_crystal_density_method     'not measured'
_exptl_crystal_F_000     476
_exptl_absorpt_coefficient_mu     0.128
_exptl_absorpt_correction_type     none
_exptl_absorpt_process_details     ?
_exptl_absorpt_correction_T_min     ?
_exptl_absorpt_correction_T_max     ?
_exptl_special_details
;
;
_diffrn_ambient_temperature     298(2)
_diffrn_radiation_type     MoK\a
_diffrn_radiation_wavelength     0.71073
_diffrn_radiation_source     'fine-focus sealed tube'
_diffrn_radiation_monochromator     graphite
_diffrn_measurement_device_type     'Enraf--Nonius CAD-4'
_diffrn_measurement_method     '\q/2\w scans'
_diffrn_reflns_number     7650
_diffrn_reflns_av_R_equivalents     0.0117
_diffrn_reflns_av_sigmaI/netI     0.0410
_diffrn_reflns_theta_min     1.63
_diffrn_reflns_theta_max     25.32
_diffrn_reflns_theta_full     25.32
_diffrn_measured_fraction_theta_max     1.000
_diffrn_measured_fraction_theta_full     1.000
_diffrn_reflns_limit_h_min     -8
_diffrn_reflns_limit_h_max     8
_diffrn_reflns_limit_k_min     -14
_diffrn_reflns_limit_k_max     14
_diffrn_reflns_limit_l_min     -15
_diffrn_reflns_limit_l_max     15
_diffrn_standards_number     3
_diffrn_standards_interval_count     ?
_diffrn_standards_interval_time     60
_diffrn_standards_decay_%     0
_refine_special_details
;
Refinement of <i>F</i>^2^ against ALL reflections. The weighted <i>R</i>-factor
<i>wR</i> and goodness of fit <i>S</i> are based on <i>F</i>^2^, conventional
<i>R</i>-factors <i>R</i> are based on <i>F</i>, with <i>F</i> set to zero for
negative <i>F</i>^2^. The threshold expression of <i>F</i>^2^ >
\s(<i>F</i>^2^) is used only for calculating <i>R</i>-factors(gt) <i>etc</i>.
and is not relevant to the choice of reflections for refinement.
<i>R</i>-factors based on <i>F</i>^2^ are statistically about twice as large
as those based on <i>F</i>, and <i>R</i>-factors based on ALL data will be
even larger. Reflection -1 1 3 was omitted.
;
_reflns_number_total     3831
_reflns_number_gt     2077
_reflns_threshold_expression     I>2\s(I)
_refine_ls_structure_factor_coef     Fsqd
_refine_ls_matrix_type     full
_refine_ls_R_factor_all     0.1324
_refine_ls_R_factor_gt     0.0776
_refine_ls_wR_factor_gt     0.1937
_refine_ls_wR_factor_ref     0.2400
_refine_ls_goodness_of_fit_ref     1.062
_refine_ls_restrained_S_all     1.062
_refine_ls_number_reflns     3831
_refine_ls_number_parameters     301
_refine_ls_number_restraints     0
_refine_ls_hydrogen_treatment     constr
_refine_ls_weighting_scheme     calc
_refine_ls_weighting_details
         'calc w=1/[\s^2^(Fo^2^)+(0.1397P)^2^+0.0922P] where P=(Fo^2^+2Fc^2^)/3'
_atom_sites_solution_hydrogens     geom
_atom_sites_solution_primary     direct
_atom_sites_solution_secondary     difmap
_refine_ls_shift/su_max     0.000
_refine_ls_shift/su_mean     0.000
_refine_diff_density_max     0.249
_refine_diff_density_min     -0.315
_refine_ls_extinction_method     none
_refine_ls_extinction_coef     ?
loop_
    _atom_type_symbol
    _atom_type_description
    _atom_type_scat_dispersion_real
    _atom_type_scat_dispersion_imag
    _atom_type_scat_source
    'C' 'C' 0.0033 0.0016
                         'International Tables Vol C Tables 4.2.6.8 and 6.1.1.4'
    'H' 'H' 0.0000 0.0000
                         'International Tables Vol C Tables 4.2.6.8 and 6.1.1.4'
    'F' 'F' 0.0171 0.0103
                         'International Tables Vol C Tables 4.2.6.8 and 6.1.1.4'
    'N' 'N' 0.0061 0.0033
                         'International Tables Vol C Tables 4.2.6.8 and 6.1.1.4'
    'O' 'O' 0.0106 0.0060
                         'International Tables Vol C Tables 4.2.6.8 and 6.1.1.4'
_computing_data_collection     'CAD-4 EXPRESS (Enraf--Nonius, 1994)'
_computing_cell_refinement     'CAD-4 EXPRESS (Enraf--Nonius, 1994)'
_computing_data_reduction     'DREAR (Blessing, 1987)'
_computing_structure_solution     'SHELXS97 (Sheldrick, 2008)'
_computing_structure_refinement     'SHELXL97 (Sheldrick, 2008)'
_computing_molecular_graphics
             'ORTEP-3 (Farrugia, 1997) and Mercury (Macrae <i>et al.</i>, 2008)'
_computing_publication_material
                                'WinGX (Farrugia, 1999) and PLATON (Spek, 2009)'
loop_
    _atom_site_type_symbol
    _atom_site_label
    _atom_site_fract_x
    _atom_site_fract_y
    _atom_site_fract_z
    _atom_site_U_iso_or_equiv
    _atom_site_adp_type
    _atom_site_calc_flag
    _atom_site_refinement_flags
    _atom_site_occupancy
    _atom_site_symmetry_multiplicity
    _atom_site_disorder_assembly
    _atom_site_disorder_group
    C C1 0.4594(4) 0.8471(3) 0.3807(2) 0.0644(8) Uani d . 1 1 . .
    C C2 0.4713(5) 0.9623(3) 0.3488(3) 0.0699(9) Uani d . 1 1 . .
    C C3 0.3407(6) 1.0190(3) 0.2900(3) 0.0826(10) Uani d . 1 1 . .
    C C4 0.1929(5) 0.9579(4) 0.2629(3) 0.0885(12) Uani d . 1 1 . .
    C C5 0.1764(5) 0.8446(4) 0.2928(3) 0.0822(10) Uani d . 1 1 . .
    C C6 0.3086(5) 0.7896(3) 0.3501(3) 0.0706(9) Uani d . 1 1 . .
    C C31 0.8512(5) 0.7527(3) 0.5358(3) 0.0736(9) Uani d . 1 1 . .
    C C32 0.8325(6) 0.6361(3) 0.5613(4) 0.1033(15) Uani d . 1 1 . .
    H H32 0.7300 0.5986 0.5415 0.124 Uiso calc R 1 1 . .
    C C33 0.9613(6) 0.5748(3) 0.6149(3) 0.0974(14) Uani d . 1 1 . .
    H H33 0.9463 0.4960 0.6304 0.117 Uiso calc R 1 1 . .
    C C34 1.1146(4) 0.6285(3) 0.6469(2) 0.0632(8) Uani d . 1 1 . .
    C C35 1.1320(4) 0.7443(3) 0.6226(2) 0.0675(8) Uani d . 1 1 . .
    H H35 1.2336 0.7818 0.6435 0.081 Uiso calc R 1 1 . .
    C C36 1.0026(4) 0.8074(3) 0.5677(3) 0.0692(9) Uani d . 1 1 . .
    H H36 1.0173 0.8862 0.5523 0.083 Uiso calc R 1 1 . .
    F F2 0.6128(3) 1.02449(18) 0.3725(2) 0.1006(8) Uani d . 1 1 . .
    F F3 0.3585(4) 1.1305(2) 0.2600(2) 0.1206(9) Uani d . 1 1 . .
    F F4 0.0656(4) 1.0128(3) 0.2066(2) 0.1289(10) Uani d . 1 1 . .
    F F5 0.0318(3) 0.7845(3) 0.26703(19) 0.1193(9) Uani d . 1 1 . .
    F F6 0.2870(3) 0.67739(19) 0.37783(18) 0.0951(7) Uani d . 1 1 . .
    C C11 0.5942(5) 0.7820(3) 0.4420(3) 0.0742(9) Uani d . 1 1 . .
    H H11 0.5780 0.7030 0.4540 0.089 Uiso calc R 1 1 . .
    C C41 1.2322(5) 0.4731(3) 0.7473(3) 0.0667(8) Uani d . 1 1 . .
    H H41 1.1210 0.4351 0.7408 0.080 Uiso calc R 1 1 . .
    C C51 1.3720(4) 0.4127(3) 0.8089(2) 0.0631(8) Uani d . 1 1 . .
    C C52 1.3406(5) 0.2992(3) 0.8467(3) 0.0691(9) Uani d . 1 1 . .
    H H52 1.2324 0.2625 0.8330 0.083 Uiso calc R 1 1 . .
    C C53 1.4695(5) 0.2393(3) 0.9049(3) 0.0684(8) Uani d . 1 1 . .
    C C54 1.6325(4) 0.2948(3) 0.9237(3) 0.0691(9) Uani d . 1 1 . .
    C C55 1.6611(4) 0.4107(3) 0.8878(3) 0.0660(8) Uani d . 1 1 . .
    C C56 1.5323(4) 0.4700(3) 0.8289(2) 0.0666(8) Uani d . 1 1 . .
    H H56 1.5525 0.5466 0.8033 0.080 Uiso calc R 1 1 . .
    C C531 1.2776(6) 0.0728(3) 0.9403(4) 0.1006(13) Uani d . 1 1 . .
    H H53A 1.1758 0.1170 0.9717 0.151 Uiso calc R 1 1 . .
    H H53B 1.2771 -0.0021 0.9790 0.151 Uiso calc R 1 1 . .
    H H53C 1.2618 0.0662 0.8670 0.151 Uiso calc R 1 1 . .
    C C541 1.7388(6) 0.2398(4) 1.0885(3) 0.0918(11) Uani d . 1 1 . .
    H H54A 1.7360 0.3182 1.1034 0.138 Uiso calc R 1 1 . .
    H H54B 1.8407 0.2010 1.1203 0.138 Uiso calc R 1 1 . .
    H H54C 1.6214 0.2033 1.1179 0.138 Uiso calc R 1 1 . .
    C C551 1.8259(5) 0.5788(4) 0.9087(3) 0.0869(11) Uani d . 1 1 . .
    H H55A 1.8477 0.6104 0.8351 0.130 Uiso calc R 1 1 . .
    H H55B 1.9264 0.6015 0.9461 0.130 Uiso calc R 1 1 . .
    H H55C 1.7079 0.6066 0.9409 0.130 Uiso calc R 1 1 . .
    N N11 0.7261(4) 0.8232(3) 0.4786(2) 0.0855(9) Uani d . 1 1 . .
    N N41 1.2556(4) 0.5735(2) 0.7032(2) 0.0688(7) Uani d . 1 1 . .
    O O53 1.4518(4) 0.1280(2) 0.9453(2) 0.0898(8) Uani d . 1 1 . .
    O O54 1.7660(3) 0.2351(2) 0.97682(19) 0.0817(7) Uani d . 1 1 . .
    O O55 1.8193(3) 0.4583(2) 0.9145(2) 0.0844(7) Uani d . 1 1 . .
loop_
    _atom_site_aniso_label
    _atom_site_aniso_U_11
    _atom_site_aniso_U_22
    _atom_site_aniso_U_33
    _atom_site_aniso_U_12
    _atom_site_aniso_U_13
    _atom_site_aniso_U_23
    C1 0.0601(18) 0.075(2) 0.0590(17) -0.0068(16) -0.0117(14) -0.0037(15)
    C2 0.0618(19) 0.074(2) 0.072(2) -0.0107(16) -0.0097(16) 0.0037(16)
    C3 0.082(2) 0.088(3) 0.072(2) 0.004(2) -0.0062(19) 0.0133(19)
    C4 0.070(2) 0.132(4) 0.062(2) 0.012(2) -0.0185(17) 0.002(2)
    C5 0.067(2) 0.118(3) 0.066(2) -0.005(2) -0.0178(17) -0.016(2)
    C6 0.067(2) 0.081(2) 0.0649(19) -0.0119(17) -0.0087(16) -0.0101(16)
    C31 0.078(2) 0.071(2) 0.074(2) -0.0098(17) -0.0294(17) 0.0077(16)
    C32 0.108(3) 0.072(2) 0.139(3) -0.032(2) -0.076(3) 0.018(2)
    C33 0.115(3) 0.064(2) 0.121(3) -0.022(2) -0.069(3) 0.018(2)
    C34 0.0668(19) 0.0662(19) 0.0578(17) -0.0078(15) -0.0177(14) -0.0004(14)
    C35 0.0650(19) 0.071(2) 0.0672(18) -0.0177(16) -0.0186(15) 0.0032(15)
    C36 0.072(2) 0.0628(18) 0.072(2) -0.0137(16) -0.0174(16) 0.0068(15)
    F2 0.0859(14) 0.0770(13) 0.1376(19) -0.0243(11) -0.0311(13) 0.0158(12)
    F3 0.121(2) 0.0973(17) 0.131(2) 0.0054(14) -0.0103(16) 0.0430(15)
    F4 0.1015(18) 0.188(3) 0.0967(16) 0.0282(17) -0.0426(14) 0.0170(16)
    F5 0.0858(15) 0.172(3) 0.1109(17) -0.0216(16) -0.0427(13) -0.0292(16)
    F6 0.0956(15) 0.0853(15) 0.1084(16) -0.0248(12) -0.0244(12) -0.0126(12)
    C11 0.075(2) 0.067(2) 0.082(2) -0.0064(17) -0.0232(18) 0.0049(16)
    C41 0.0615(19) 0.067(2) 0.073(2) -0.0038(16) -0.0170(15) -0.0019(16)
    C51 0.0565(18) 0.070(2) 0.0637(18) 0.0001(15) -0.0139(14) -0.0060(15)
    C52 0.068(2) 0.070(2) 0.074(2) -0.0008(16) -0.0261(16) -0.0082(16)
    C53 0.073(2) 0.0602(19) 0.076(2) 0.0048(16) -0.0223(17) -0.0072(16)
    C54 0.0604(19) 0.079(2) 0.0696(19) 0.0111(17) -0.0157(15) -0.0082(16)
    C55 0.0497(17) 0.080(2) 0.0693(19) -0.0018(15) -0.0116(14) -0.0077(16)
    C56 0.0579(19) 0.071(2) 0.070(2) -0.0019(15) -0.0103(15) -0.0008(15)
    C531 0.105(3) 0.074(2) 0.124(3) -0.016(2) -0.041(3) 0.013(2)
    C541 0.092(3) 0.104(3) 0.082(3) -0.005(2) -0.034(2) 0.004(2)
    C551 0.068(2) 0.101(3) 0.093(3) -0.019(2) -0.0210(19) -0.008(2)
    N11 0.086(2) 0.0748(18) 0.100(2) -0.0144(16) -0.0445(18) 0.0129(15)
    N41 0.0686(16) 0.0697(17) 0.0693(16) -0.0082(13) -0.0220(13) 0.0030(13)
    O53 0.0953(18) 0.0672(15) 0.112(2) -0.0011(13) -0.0462(15) 0.0038(13)
    O54 0.0683(15) 0.0948(17) 0.0846(16) 0.0174(12) -0.0264(12) -0.0040(13)
    O55 0.0548(13) 0.0951(18) 0.1049(18) -0.0099(12) -0.0239(12) -0.0016(14)
_geom_special_details
;
All e.s.d.'s (except the e.s.d. in the dihedral angle between two l.s. planes)
are estimated using the full covariance matrix. The cell e.s.d.'s are taken
into account individually in the estimation of e.s.d.'s in distances, angles
and torsion angles; correlations between e.s.d.'s in cell parameters are only
used when they are defined by crystal symmetry. An approximate (isotropic)
treatment of cell e.s.d.'s is used for estimating e.s.d.'s involving l.s.
planes.
;
loop_
    _geom_bond_atom_site_label_1
    _geom_bond_atom_site_label_2
    _geom_bond_site_symmetry_2
    _geom_bond_distance
    _geom_bond_publ_flag
    C1 C2 . 1.371(4) ?
    C1 C6 . 1.390(4) ?
    C1 C11 . 1.466(4) ?
    C2 F2 . 1.332(4) ?
    C2 C3 . 1.383(5) ?
    C3 F3 . 1.327(4) ?
    C3 C4 . 1.377(6) ?
    C4 F4 . 1.339(4) ?
    C4 C5 . 1.347(6) ?
    C5 F5 . 1.346(4) ?
    C5 C6 . 1.372(5) ?
    C6 F6 . 1.333(4) ?
    C31 C32 . 1.376(5) ?
    C31 C36 . 1.384(4) ?
    C31 N11 . 1.421(4) ?
    C32 C33 . 1.363(5) ?
    C32 H32 . 0.9300 ?
    C33 C34 . 1.389(5) ?
    C33 H33 . 0.9300 ?
    C34 C35 . 1.366(4) ?
    C34 N41 . 1.414(4) ?
    C35 C36 . 1.383(4) ?
    C35 H35 . 0.9300 ?
    C36 H36 . 0.9300 ?
    C11 N11 . 1.223(4) ?
    C11 H11 . 0.9300 ?
    C41 N41 . 1.253(4) ?
    C41 C51 . 1.470(4) ?
    C41 H41 . 0.9300 ?
    C51 C52 . 1.378(4) ?
    C51 C56 . 1.394(4) ?
    C52 C53 . 1.386(4) ?
    C52 H52 . 0.9300 ?
    C53 O53 . 1.353(4) ?
    C53 C54 . 1.395(5) ?
    C54 O54 . 1.375(4) ?
    C54 C55 . 1.397(5) ?
    C55 O55 . 1.358(4) ?
    C55 C56 . 1.388(4) ?
    C56 H56 . 0.9300 ?
    C531 O53 . 1.418(4) ?
    C531 H53A . 0.9600 ?
    C531 H53B . 0.9600 ?
    C531 H53C . 0.9600 ?
    C541 O54 . 1.410(4) ?
    C541 H54A . 0.9600 ?
    C541 H54B . 0.9600 ?
    C541 H54C . 0.9600 ?
    C551 O55 . 1.411(5) ?
    C551 H55A . 0.9600 ?
    C551 H55B . 0.9600 ?
    C551 H55C . 0.9600 ?
loop_
    _geom_angle_atom_site_label_1
    _geom_angle_atom_site_label_2
    _geom_angle_atom_site_label_3
    _geom_angle_site_symmetry_1
    _geom_angle_site_symmetry_3
    _geom_angle
    _geom_angle_publ_flag
    C2 C1 C6 . . 116.2(3) ?
    C2 C1 C11 . . 124.9(3) ?
    C6 C1 C11 . . 118.9(3) ?
    F2 C2 C1 . . 120.7(3) ?
    F2 C2 C3 . . 117.0(3) ?
    C1 C2 C3 . . 122.3(3) ?
    F3 C3 C4 . . 120.7(3) ?
    F3 C3 C2 . . 120.3(4) ?
    C4 C3 C2 . . 119.0(4) ?
    F4 C4 C5 . . 120.5(4) ?
    F4 C4 C3 . . 119.1(4) ?
    C5 C4 C3 . . 120.4(3) ?
    F5 C5 C4 . . 120.7(3) ?
    F5 C5 C6 . . 119.5(4) ?
    C4 C5 C6 . . 119.7(3) ?
    F6 C6 C5 . . 117.7(3) ?
    F6 C6 C1 . . 119.9(3) ?
    C5 C6 C1 . . 122.4(3) ?
    C32 C31 C36 . . 118.5(3) ?
    C32 C31 N11 . . 125.2(3) ?
    C36 C31 N11 . . 116.3(3) ?
    C33 C32 C31 . . 121.3(3) ?
    C33 C32 H32 . . 119.4 ?
    C31 C32 H32 . . 119.4 ?
    C32 C33 C34 . . 120.8(3) ?
    C32 C33 H33 . . 119.6 ?
    C34 C33 H33 . . 119.6 ?
    C35 C34 C33 . . 117.9(3) ?
    C35 C34 N41 . . 116.6(3) ?
    C33 C34 N41 . . 125.5(3) ?
    C34 C35 C36 . . 121.8(3) ?
    C34 C35 H35 . . 119.1 ?
    C36 C35 H35 . . 119.1 ?
    C35 C36 C31 . . 119.7(3) ?
    C35 C36 H36 . . 120.1 ?
    C31 C36 H36 . . 120.1 ?
    N11 C11 C1 . . 125.2(3) ?
    N11 C11 H11 . . 117.4 ?
    C1 C11 H11 . . 117.4 ?
    N41 C41 C51 . . 123.2(3) ?
    N41 C41 H41 . . 118.4 ?
    C51 C41 H41 . . 118.4 ?
    C52 C51 C56 . . 121.0(3) ?
    C52 C51 C41 . . 118.8(3) ?
    C56 C51 C41 . . 120.2(3) ?
    C51 C52 C53 . . 120.4(3) ?
    C51 C52 H52 . . 119.8 ?
    C53 C52 H52 . . 119.8 ?
    O53 C53 C52 . . 124.9(3) ?
    O53 C53 C54 . . 115.8(3) ?
    C52 C53 C54 . . 119.3(3) ?
    O54 C54 C53 . . 120.0(3) ?
    O54 C54 C55 . . 120.0(3) ?
    C53 C54 C55 . . 120.1(3) ?
    O55 C55 C56 . . 124.0(3) ?
    O55 C55 C54 . . 115.6(3) ?
    C56 C55 C54 . . 120.4(3) ?
    C55 C56 C51 . . 118.8(3) ?
    C55 C56 H56 . . 120.6 ?
    C51 C56 H56 . . 120.6 ?
    O53 C531 H53A . . 109.5 ?
    O53 C531 H53B . . 109.5 ?
    H53A C531 H53B . . 109.5 ?
    O53 C531 H53C . . 109.5 ?
    H53A C531 H53C . . 109.5 ?
    H53B C531 H53C . . 109.5 ?
    O54 C541 H54A . . 109.5 ?
    O54 C541 H54B . . 109.5 ?
    H54A C541 H54B . . 109.5 ?
    O54 C541 H54C . . 109.5 ?
    H54A C541 H54C . . 109.5 ?
    H54B C541 H54C . . 109.5 ?
    O55 C551 H55A . . 109.5 ?
    O55 C551 H55B . . 109.5 ?
    H55A C551 H55B . . 109.5 ?
    O55 C551 H55C . . 109.5 ?
    H55A C551 H55C . . 109.5 ?
    H55B C551 H55C . . 109.5 ?
    C11 N11 C31 . . 121.1(3) ?
    C41 N41 C34 . . 120.8(3) ?
    C53 O53 C531 . . 117.5(3) ?
    C54 O54 C541 . . 113.5(3) ?
    C55 O55 C551 . . 117.1(3) ?
loop_
    _geom_torsion_atom_site_label_1
    _geom_torsion_atom_site_label_2
    _geom_torsion_atom_site_label_3
    _geom_torsion_atom_site_label_4
    _geom_torsion_site_symmetry_1
    _geom_torsion_site_symmetry_2
    _geom_torsion_site_symmetry_3
    _geom_torsion_site_symmetry_4
    _geom_torsion
    _geom_torsion_publ_flag
    C6 C1 C2 F2 . . . . -178.8(3) ?
    C11 C1 C2 F2 . . . . 0.1(5) ?
    C6 C1 C2 C3 . . . . 0.4(5) ?
    C11 C1 C2 C3 . . . . 179.3(3) ?
    F2 C2 C3 F3 . . . . -0.3(5) ?
    C1 C2 C3 F3 . . . . -179.5(3) ?
    F2 C2 C3 C4 . . . . 179.5(3) ?
    C1 C2 C3 C4 . . . . 0.3(6) ?
    F3 C3 C4 F4 . . . . -0.6(6) ?
    C2 C3 C4 F4 . . . . 179.6(3) ?
    F3 C3 C4 C5 . . . . 179.5(3) ?
    C2 C3 C4 C5 . . . . -0.3(6) ?
    F4 C4 C5 F5 . . . . -0.2(6) ?
    C3 C4 C5 F5 . . . . 179.7(3) ?
    F4 C4 C5 C6 . . . . 179.7(3) ?
    C3 C4 C5 C6 . . . . -0.4(6) ?
    F5 C5 C6 F6 . . . . 0.0(5) ?
    C4 C5 C6 F6 . . . . -179.8(3) ?
    F5 C5 C6 C1 . . . . -178.9(3) ?
    C4 C5 C6 C1 . . . . 1.2(5) ?
    C2 C1 C6 F6 . . . . 179.9(3) ?
    C11 C1 C6 F6 . . . . 0.9(5) ?
    C2 C1 C6 C5 . . . . -1.1(5) ?
    C11 C1 C6 C5 . . . . 179.9(3) ?
    C36 C31 C32 C33 . . . . -1.3(7) ?
    N11 C31 C32 C33 . . . . 178.9(4) ?
    C31 C32 C33 C34 . . . . 0.9(8) ?
    C32 C33 C34 C35 . . . . -0.2(6) ?
    C32 C33 C34 N41 . . . . 179.7(4) ?
    C33 C34 C35 C36 . . . . -0.1(5) ?
    N41 C34 C35 C36 . . . . 180.0(3) ?
    C34 C35 C36 C31 . . . . -0.3(5) ?
    C32 C31 C36 C35 . . . . 0.9(6) ?
    N11 C31 C36 C35 . . . . -179.2(3) ?
    C2 C1 C11 N11 . . . . 5.4(6) ?
    C6 C1 C11 N11 . . . . -175.7(3) ?
    N41 C41 C51 C52 . . . . -174.5(3) ?
    N41 C41 C51 C56 . . . . 5.9(5) ?
    C56 C51 C52 C53 . . . . -0.5(5) ?
    C41 C51 C52 C53 . . . . 179.9(3) ?
    C51 C52 C53 O53 . . . . -180.0(3) ?
    C51 C52 C53 C54 . . . . -0.8(5) ?
    O53 C53 C54 O54 . . . . 2.4(5) ?
    C52 C53 C54 O54 . . . . -176.9(3) ?
    O53 C53 C54 C55 . . . . -178.2(3) ?
    C52 C53 C54 C55 . . . . 2.6(5) ?
    O54 C54 C55 O55 . . . . -3.7(4) ?
    C53 C54 C55 O55 . . . . 176.9(3) ?
    O54 C54 C55 C56 . . . . 176.4(3) ?
    C53 C54 C55 C56 . . . . -3.0(5) ?
    O55 C55 C56 C51 . . . . -178.2(3) ?
    C54 C55 C56 C51 . . . . 1.7(5) ?
    C52 C51 C56 C55 . . . . 0.1(5) ?
    C41 C51 C56 C55 . . . . 179.7(3) ?
    C1 C11 N11 C31 . . . . -179.0(3) ?
    C32 C31 N11 C11 . . . . -4.2(6) ?
    C36 C31 N11 C11 . . . . 176.0(3) ?
    C51 C41 N41 C34 . . . . -178.6(3) ?
    C35 C34 N41 C41 . . . . 165.6(3) ?
    C33 C34 N41 C41 . . . . -14.3(6) ?
    C52 C53 O53 C531 . . . . -9.0(5) ?
    C54 C53 O53 C531 . . . . 171.9(3) ?
    C53 C54 O54 C541 . . . . -91.7(4) ?
    C55 C54 O54 C541 . . . . 88.9(4) ?
    C56 C55 O55 C551 . . . . 18.3(5) ?
    C54 C55 O55 C551 . . . . -161.6(3) ?
_iucr_refine_instructions_details
;
TITL 345mpfba in P -1
CELL  0.71073   7.1310  11.7490  12.6540   83.850   83.120   89.500
ZERR     2.00   0.0020   0.0030   0.0030    0.020    0.020    0.020
LATT   1
SFAC  C    H    F    N    O
UNIT  46   34   10   4    6
MERG   2
OMIT    -1   1   3
FMAP   2
PLAN   20
ACTA
BOND   $H
CONF
LIST   4
L.S.  15
WGHT    0.139700    0.092200
FVAR       0.56161
C1    1    0.459398    0.847071    0.380737    11.00000    0.06011    0.07465 =
         0.05902   -0.00369   -0.01168   -0.00677
C2    1    0.471330    0.962334    0.348795    11.00000    0.06184    0.07445 =
         0.07153    0.00367   -0.00970   -0.01070
C3    1    0.340696    1.019026    0.290001    11.00000    0.08193    0.08822 =
         0.07208    0.01333   -0.00622    0.00361
C4    1    0.192862    0.957910    0.262916    11.00000    0.07050    0.13239 =
         0.06226    0.00181   -0.01853    0.01169
C5    1    0.176411    0.844612    0.292849    11.00000    0.06690    0.11754 =
         0.06604   -0.01552   -0.01784   -0.00476
C6    1    0.308567    0.789624    0.350103    11.00000    0.06666    0.08115 =
         0.06488   -0.01013   -0.00873   -0.01188
C31   1    0.851207    0.752656    0.535753    11.00000    0.07769    0.07057 =
         0.07430    0.00773   -0.02944   -0.00977
C32   1    0.832499    0.636148    0.561277    11.00000    0.10765    0.07211 =
         0.13909    0.01807   -0.07569   -0.03165
AFIX  43
H32   2    0.730001    0.598558    0.541516    11.00000   -1.20000
AFIX   0
C33   1    0.961267    0.574810    0.614946    11.00000    0.11458    0.06413 =
         0.12125    0.01766   -0.06933   -0.02169
AFIX  43
H33   2    0.946343    0.495996    0.630369    11.00000   -1.20000
AFIX   0
C34   1    1.114558    0.628545    0.646909    11.00000    0.06677    0.06624 =
         0.05778   -0.00040   -0.01772   -0.00781
C35   1    1.131996    0.744333    0.622573    11.00000    0.06503    0.07097 =
         0.06715    0.00322   -0.01860   -0.01769
AFIX  43
H35   2    1.233590    0.781810    0.643454    11.00000   -1.20000
AFIX   0
C36   1    1.002622    0.807360    0.567705    11.00000    0.07170    0.06284 =
         0.07232    0.00676   -0.01738   -0.01372
AFIX  43
H36   2    1.017335    0.886194    0.552347    11.00000   -1.20000
AFIX   0
F2    3    0.612795    1.024488    0.372545    11.00000    0.08594    0.07701 =
         0.13758    0.01583   -0.03107   -0.02428
F3    3    0.358470    1.130545    0.260003    11.00000    0.12062    0.09730 =
         0.13063    0.04302   -0.01030    0.00540
F4    3    0.065616    1.012782    0.206551    11.00000    0.10147    0.18843 =
         0.09668    0.01697   -0.04258    0.02822
F5    3    0.031800    0.784492    0.267030    11.00000    0.08578    0.17227 =
         0.11087   -0.02919   -0.04273   -0.02158
F6    3    0.287032    0.677395    0.377831    11.00000    0.09556    0.08527 =
         0.10842   -0.01260   -0.02441   -0.02482
MOLE    1
C11   1    0.594152    0.781970    0.442010    11.00000    0.07466    0.06712 =
         0.08164    0.00486   -0.02325   -0.00636
AFIX  43
H11   2    0.578030    0.702986    0.453997    11.00000   -1.20000
AFIX   0
C41   1    1.232175    0.473147    0.747328    11.00000    0.06154    0.06691 =
         0.07281   -0.00188   -0.01696   -0.00377
AFIX  43
H41   2    1.121000    0.435086    0.740834    11.00000   -1.20000
AFIX   0
C51   1    1.372013    0.412671    0.808896    11.00000    0.05647    0.07041 =
         0.06374   -0.00596   -0.01387    0.00007
C52   1    1.340641    0.299165    0.846663    11.00000    0.06769    0.06977 =
         0.07414   -0.00823   -0.02608   -0.00083
AFIX  43
H52   2    1.232383    0.262521    0.833006    11.00000   -1.20000
AFIX   0
C53   1    1.469480    0.239325    0.904869    11.00000    0.07255    0.06023 =
         0.07575   -0.00716   -0.02226    0.00478
C54   1    1.632501    0.294796    0.923697    11.00000    0.06041    0.07905 =
         0.06964   -0.00824   -0.01573    0.01114
C55   1    1.661077    0.410681    0.887776    11.00000    0.04966    0.08005 =
         0.06933   -0.00772   -0.01163   -0.00181
C56   1    1.532271    0.469983    0.828929    11.00000    0.05793    0.07076 =
         0.07032   -0.00082   -0.01026   -0.00189
AFIX  43
H56   2    1.552497    0.546607    0.803306    11.00000   -1.20000
AFIX   0
C531  1    1.277569    0.072820    0.940341    11.00000    0.10544    0.07405 =
         0.12415    0.01253   -0.04074   -0.01588
AFIX 137
H53A  2    1.175849    0.116971    0.971735    11.00000   -1.50000
H53B  2    1.277083   -0.002106    0.978997    11.00000   -1.50000
H53C  2    1.261788    0.066200    0.866960    11.00000   -1.50000
AFIX   0
C541  1    1.738835    0.239766    1.088524    11.00000    0.09186    0.10444 =
         0.08206    0.00363   -0.03416   -0.00528
AFIX 137
H54A  2    1.736026    0.318238    1.103367    11.00000   -1.50000
H54B  2    1.840653    0.200984    1.120320    11.00000   -1.50000
H54C  2    1.621357    0.203251    1.117914    11.00000   -1.50000
AFIX   0
C551  1    1.825861    0.578834    0.908685    11.00000    0.06839    0.10143 =
         0.09347   -0.00768   -0.02101   -0.01927
AFIX 137
H55A  2    1.847726    0.610354    0.835065    11.00000   -1.50000
H55B  2    1.926398    0.601543    0.946137    11.00000   -1.50000
H55C  2    1.707915    0.606607    0.940896    11.00000   -1.50000
AFIX   0
N11   4    0.726147    0.823246    0.478643    11.00000    0.08563    0.07479 =
         0.09952    0.01293   -0.04453   -0.01438
N41   4    1.255565    0.573494    0.703184    11.00000    0.06857    0.06968 =
         0.06928    0.00300   -0.02203   -0.00822
O53   5    1.451782    0.128035    0.945259    11.00000    0.09531    0.06722 =
         0.11230    0.00377   -0.04620   -0.00105
O54   5    1.765970    0.235097    0.976817    11.00000    0.06829    0.09484 =
         0.08460   -0.00397   -0.02635    0.01742
O55   5    1.819311    0.458271    0.914503    11.00000    0.05483    0.09514 =
         0.10486   -0.00162   -0.02385   -0.00989
HKLF    4
REM  345mpfba in P -1
REM R1 =  0.0776 for   2077 Fo > 4sig(Fo)  and  0.1324 for all   3831 data
REM    301 parameters refined using      0 restraints
END
WGHT      0.1392      0.0952
REM Highest difference peak  0.249,  deepest hole -0.315,  1-sigma level  0.076
Q1    1   1.5092  0.5606  0.8352  11.00000  0.05    0.25
Q2    1   0.9972  0.4870  0.6007  11.00000  0.05    0.24
Q3    1   0.2999  0.9995  0.2926  11.00000  0.05    0.24
Q4    1   0.3187  0.5935  0.3570  11.00000  0.05    0.22
Q5    1   0.3438  0.9828  0.2656  11.00000  0.05    0.22
Q6    1   0.6122  1.1064  0.3877  11.00000  0.05    0.21
Q7    1   0.9318  0.9038  0.5947  11.00000  0.05    0.20
Q8    1   0.0530  0.8730  0.2379  11.00000  0.05    0.20
Q9    1   1.2260  0.3989  0.7192  11.00000  0.05    0.19
Q10   1   0.5342  1.1144  0.4164  11.00000  0.05    0.19
Q11   1   0.3215  1.2164  0.2731  11.00000  0.05    0.19
Q12   1   0.4771  0.8057  0.3551  11.00000  0.05    0.19
Q13   1   0.7259  0.9141  0.4759  11.00000  0.05    0.19
Q14   1   1.8059  0.1598  0.9490  11.00000  0.05    0.19
Q15   1   0.2350  1.1747  0.3285  11.00000  0.05    0.19
Q16   1   0.6706  0.8998  0.5400  11.00000  0.05    0.18
Q17   1   1.7048  0.2361  0.8583  11.00000  0.05    0.18
Q18   1   0.3824  0.8385  0.3675  11.00000  0.05    0.18
Q19   1   1.7738  0.1350  0.9700  11.00000  0.05    0.18
Q20   1   0.1510  1.0797  0.2388  11.00000  0.05    0.18
;
data_global
_journal_date_recd_electronic     2011-11-15
_journal_date_accepted     2011-11-17
_journal_name_full     'Acta Crystallographica, Section E'
_journal_year     2011
_journal_volume     67
_journal_issue     12
_journal_page_first     o3397
_journal_page_last     o3398
_journal_paper_category     QO
_journal_coeditor_code     ZL2429
_publ_contact_author_name     'Frank Blockhuys'
_publ_contact_author_address
;
Department of Chemistry
University of Antwerp
Universiteitsplein 1
B-2610 Antwerp
Belgium
;
_publ_contact_author_email     'frank.blockhuys@ua.ac.be'
_publ_contact_author_fax     '003232652310'
_publ_contact_author_phone     '003232652365'
_publ_section_title
;\
(<i>E</i>,<i>E</i>)-<i>N</i>^1^-(2,3,4,5,6-Pentafluorobenzylidene)-<i>N</i>^4^-\
(3,4,5-trimethoxybenzylidene)benzene-1,4-diamine
;
loop_
    _publ_author_name
    _publ_author_footnote
    _publ_author_address
    'Collas, Alain' .
;
Department of Chemistry
University of Antwerp
Universiteitsplein 1
B-2610  Antwerp
Belgium
;
    'Blockhuys, Frank' .
;
Department of Chemistry
University of Antwerp
Universiteitsplein 1
B-2610  Antwerp
Belgium
;
