# Supplementary material for: (E,E)-N 1-(2,3,4,5,6-Penta­fluoro­benzyl­idene)-N 4-(3,4,5-trimeth­oxy­benzyl­idene)benzene-1,4-diamine
Source: Acta Crystallogr Sect E Struct Rep Online. 2011 Nov 23;67(Pt 12):o3397–8. doi: 10.1107/S160053681104904X (PMC3239037; doi:10.1107/S160053681104904X)
Supplement: Supplementary file 2 [file e-67-o3397-Isup2.hkl]

#
# h,k,l, Fc-squared, Fo-squared, sigma(Fo-squared) and status flag
#
data_I
_shelx_title ' 345mpfba in P -1'
_shelx_refln_list_code          4
_shelx_F_calc_maximum      106.27
_exptl_crystal_F_000       476.00
_reflns_d_resolution_high  0.8310
 
loop_
 _symmetry_equiv_pos_as_xyz
 'x, y, z'
 '-x, -y, -z'
 
_cell_length_a     7.1310
_cell_length_b    11.7490
_cell_length_c    12.6540
_cell_angle_alpha  83.850
_cell_angle_beta   83.120
_cell_angle_gamma  89.500
 
_shelx_F_squared_multiplier     1.000
 
loop_
 _refln_index_h
 _refln_index_k
 _refln_index_l
 _refln_F_squared_calc
 _refln_F_squared_meas
 _refln_F_squared_sigma
 _refln_observed_status
   1   0   0      737.02      830.98      8.82 o
   2   0   0     1557.55     1617.62     36.68 o
   3   0   0       58.88       49.28      1.33 o
   4   0   0       31.83       26.15      2.01 o
   5   0   0       27.17       29.34      1.63 o
   6   0   0       44.94       52.87      1.84 o
   7   0   0        0.96        3.02      3.38 o
   8   0   0        1.44       -1.01      1.62 o
  -8   1   0        0.51        0.48      1.23 o
  -7   1   0        0.47       -2.15      2.55 o
  -6   1   0        4.39        4.96      1.25 o
  -5   1   0       34.96       34.29      2.12 o
  -4   1   0       77.45       81.23      2.77 o
  -3   1   0     1194.68     1106.65     35.59 o
  -2   1   0      118.83      105.32      2.20 o
  -1   1   0     3175.45     2692.09     49.33 o
   0   1   0      126.71      125.51      1.75 o
   1   1   0       26.61       29.82      0.56 o
   2   1   0     2750.61     2884.00     65.87 o
   3   1   0        7.10        6.25      0.56 o
   4   1   0       79.06       95.38      4.71 o
   5   1   0       32.01       34.82      1.20 o
   6   1   0        7.78        8.22      1.28 o
   7   1   0        1.09        2.86      1.35 o
   8   1   0        1.79        4.04      2.92 o
  -8   2   0        6.47        5.27      4.57 o
  -7   2   0       63.65       61.70      2.13 o
  -6   2   0       27.79       25.28      1.33 o
  -5   2   0       21.55       20.70      1.40 o
  -4   2   0       28.25       24.13      0.92 o
  -3   2   0      306.57      249.88      6.25 o
  -2   2   0      441.76      379.62      7.56 o
  -1   2   0      206.67      162.22      2.80 o
   0   2   0      231.24      231.60      3.24 o
   1   2   0      726.12      777.50      8.61 o
   2   2   0     1539.51     1633.71     35.26 o
   3   2   0       17.10       14.11      0.66 o
   4   2   0      357.20      340.39      6.55 o
   5   2   0        8.03        9.70      0.90 o
   6   2   0       40.09       37.77      1.50 o
   7   2   0        4.43        3.73      5.44 o
   8   2   0        1.94        1.09      1.59 o
  -8   3   0        4.19       -1.00      2.82 o
  -7   3   0       37.70       35.05      1.69 o
  -6   3   0       14.88       13.59      3.71 o
  -5   3   0        8.56       10.26      3.92 o
  -4   3   0       37.87       39.51      1.32 o
  -3   3   0       72.55       75.78      1.68 o
  -2   3   0       53.75       43.04      2.14 o
  -1   3   0      991.53      812.64     31.01 o
   0   3   0      320.33      320.56      4.53 o
   1   3   0      816.58      855.81     36.08 o
   2   3   0      258.57      309.99      6.39 o
   3   3   0      400.33      488.63     13.84 o
   4   3   0     1193.17     1298.36     32.96 o
   5   3   0       96.40      105.92      3.17 o
   6   3   0       24.09       23.56      1.30 o
   7   3   0        0.62        1.79      1.37 o
   8   3   0        0.53       -3.50      4.39 o
  -8   4   0        0.09        3.08      9.27 o
  -7   4   0        4.09        3.72      1.51 o
  -6   4   0       13.93       11.46      1.14 o
  -5   4   0       15.12       13.66      1.02 o
  -4   4   0      121.97      118.88      2.49 o
  -3   4   0      113.13      105.99      2.16 o
  -2   4   0       95.57       79.87      1.70 o
  -1   4   0       61.91       67.53      1.23 o
   0   4   0     1247.47     1218.42     13.51 o
   1   4   0       29.64       26.40      1.51 o
   2   4   0      107.52      117.53      2.38 o
   3   4   0       52.44       73.13      6.13 o
   4   4   0        2.44        5.81      0.75 o
   5   4   0       10.77       13.83      2.76 o
   6   4   0        0.04       -0.56      2.11 o
   7   4   0       29.88       25.09      5.48 o
   8   4   0        6.57        5.61      5.14 o
  -7   5   0        0.13       -2.43      2.43 o
  -6   5   0        3.98        1.82      1.35 o
  -5   5   0        0.47       -0.79      5.44 o
  -4   5   0       35.76       34.57      2.69 o
  -3   5   0      193.14      177.45      3.63 o
  -2   5   0      154.47      125.08      4.04 o
  -1   5   0        3.60        3.68      0.54 o
   0   5   0     1745.35     1927.33     24.02 o
   1   5   0     1380.46     1523.14     67.52 o
   2   5   0        0.39        0.65      0.70 o
   3   5   0       36.60       47.16      1.17 o
   4   5   0       47.05       43.37      3.99 o
   5   5   0       28.74       32.71      2.14 o
   6   5   0        8.33       10.59      1.12 o
   7   5   0        0.94        1.63      1.47 o
  -7   6   0        0.35       -0.66      1.52 o
  -6   6   0        0.02        0.69      1.90 o
  -5   6   0        6.09        2.23      4.47 o
  -4   6   0        6.14        4.56      0.84 o
  -3   6   0        7.20        6.73      0.75 o
  -2   6   0      214.74      196.97     13.35 o
  -1   6   0      195.44      195.66      3.90 o
   0   6   0       37.27       51.81      3.00 o
   1   6   0        8.63       11.43      0.69 o
   2   6   0       12.70       16.06      0.78 o
   3   6   0      146.47      168.83      4.06 o
   4   6   0       44.64       44.97      2.82 o
   5   6   0        2.03        0.51      4.34 o
   6   6   0        1.62        5.07      3.23 o
   7   6   0        0.28        0.30      3.04 o
  -7   7   0       31.84       32.82      1.83 o
  -6   7   0       11.82       13.60      1.30 o
  -5   7   0        4.01        4.52      1.04 o
  -4   7   0        5.37        7.58      0.95 o
  -3   7   0       21.21       17.44      1.01 o
  -2   7   0       87.95       86.86      2.54 o
  -1   7   0      327.86      407.03      8.07 o
   0   7   0      185.79      225.78      4.44 o
   1   7   0       21.80       24.57      1.38 o
   2   7   0       46.70       46.01      2.93 o
   3   7   0      199.16      224.28     12.43 o
   4   7   0      319.77      334.67     15.33 o
   5   7   0        3.75       -3.53      6.34 o
   6   7   0        2.22        1.69      1.57 o
   7   7   0        2.12        0.23      3.90 o
  -7   8   0        0.09        0.88      2.99 o
  -6   8   0        1.53        3.21      2.68 o
  -5   8   0        2.36        1.92      1.05 o
  -4   8   0        3.59        4.97      1.47 o
  -3   8   0      147.25      143.73      3.50 o
  -2   8   0       90.08       88.71      1.85 o
  -1   8   0        0.86       -0.56      1.63 o
   0   8   0        5.92        7.92      0.92 o
   1   8   0       23.76       23.22      2.04 o
   2   8   0        9.29       10.29      2.38 o
   3   8   0       65.57       61.33      2.52 o
   4   8   0      251.71      271.96     31.86 o
   5   8   0        0.05        0.85      1.32 o
   6   8   0        0.55        0.30      2.17 o
  -6   9   0        0.77       -1.50      1.50 o
  -5   9   0        0.06       -0.56      2.30 o
  -4   9   0       24.73       25.34      2.47 o
  -3   9   0        0.36       -0.22      2.25 o
  -2   9   0       10.96       10.98      1.33 o
  -1   9   0        6.56        6.94      1.35 o
   0   9   0       65.36       81.09      4.11 o
   1   9   0        0.02       -1.02      1.02 o
   2   9   0        2.04        3.68      0.98 o
   3   9   0       58.47       74.62      1.94 o
   4   9   0        0.59        0.19      1.03 o
   5   9   0        1.88        2.57      4.22 o
   6   9   0        0.39        2.04      1.70 o
  -6  10   0        0.03       -1.83      4.87 o
  -5  10   0        2.16       -2.69      2.69 o
  -4  10   0       23.74       26.82      1.51 o
  -3  10   0      414.37      434.05      8.94 o
  -2  10   0        0.10        0.33      3.12 o
  -1  10   0       24.89       29.80      1.36 o
   0  10   0       12.63        8.25      0.99 o
   1  10   0       26.97       37.15      1.62 o
   2  10   0        4.30        7.47      1.02 o
   3  10   0        2.76        4.02      1.35 o
   4  10   0        5.55        2.59      1.90 o
   5  10   0       11.47       16.22      1.79 o
  -5  11   0        0.11       -2.84      2.84 o
  -4  11   0        0.01       -1.35      2.59 o
  -3  11   0       13.75       15.65      1.32 o
  -2  11   0        0.54       -2.30      2.30 o
  -1  11   0       60.09       59.72      3.38 o
   0  11   0       35.96       40.24      1.82 o
   1  11   0       43.64       39.58      4.53 o
   2  11   0        0.51       -1.60      3.46 o
   3  11   0        0.17       -0.94      1.36 o
   4  11   0        0.00       -1.57      2.51 o
   5  11   0        0.02       -3.49      4.07 o
  -4  12   0        2.27        1.87      1.24 o
  -3  12   0        0.82        3.04      1.84 o
  -2  12   0        1.35       -0.93      2.25 o
  -1  12   0        4.42        3.87      3.46 o
   0  12   0        0.48       -0.29      2.51 o
   1  12   0        6.63        9.47      1.19 o
   2  12   0       19.79       23.14      1.48 o
   3  12   0        4.78        6.29      3.57 o
   4  12   0        0.10       -1.59      1.59 o
  -3  13   0        4.47        5.20      5.66 o
  -2  13   0        0.08       -2.75      2.75 o
  -1  13   0        2.56        2.93      1.18 o
   0  13   0        0.08       -0.03      3.68 o
   1  13   0        1.61        1.06      1.46 o
   2  13   0        9.81       14.12      2.71 o
   3  13   0        0.05       -3.01      3.55 o
   0  14   0        0.03       -0.87      1.59 o
  -2 -13   1        0.21        5.06      8.47 o
  -1 -13   1        1.10       -2.55      2.55 o
   0 -13   1        4.18        3.12      2.36 o
   1 -13   1        0.03        0.98      1.46 o
   2 -13   1        0.03       -2.66      2.66 o
   3 -13   1        3.58       -1.35      2.78 o
  -4 -12   1        2.50        6.34      1.29 o
  -3 -12   1        0.22       -0.36      2.55 o
  -2 -12   1        0.90       -4.74      4.74 o
  -1 -12   1        5.04        5.20      1.12 o
   0 -12   1       36.86       35.26      1.60 o
   1 -12   1        0.40       -2.36      2.36 o
   2 -12   1        2.08        0.80      2.51 o
   3 -12   1        0.68       -3.12      3.12 o
   4 -12   1        0.00       -1.54      1.54 o
  -5 -11   1        0.50       -0.84      2.77 o
  -4 -11   1       20.74       27.61      2.62 o
  -3 -11   1        2.07       -3.60      3.69 o
  -2 -11   1        0.25       -1.24      1.24 o
  -1 -11   1       16.70       14.39      1.21 o
   0 -11   1       24.54       27.41      2.85 o
   1 -11   1        0.42       -1.07      2.17 o
   2 -11   1       13.33       16.69      1.27 o
   3 -11   1        0.04        2.75      1.10 o
   4 -11   1        0.03       -5.60      5.60 o
   5 -11   1        0.00       -0.14      2.83 o
  -5 -10   1        0.58       -3.84      3.84 o
  -4 -10   1        4.24        4.05      2.92 o
  -3 -10   1        2.83        5.51      1.05 o
  -2 -10   1        0.27        1.94      1.82 o
  -1 -10   1       23.51       24.51      1.27 o
   0 -10   1       19.84       20.53      1.38 o
   1 -10   1        3.15        3.07      2.17 o
   2 -10   1       40.93       44.19      2.87 o
   3 -10   1        6.46        7.50      1.19 o
   4 -10   1       49.47       55.89      1.89 o
   5 -10   1        0.12        1.54      2.98 o
  -6  -9   1        1.53        4.35      1.55 o
  -5  -9   1       19.58       14.28      3.54 o
  -4  -9   1       13.29       13.29      1.22 o
  -3  -9   1       45.41       54.90      1.69 o
  -2  -9   1        6.89        1.36      2.25 o
  -1  -9   1       25.59       25.68      1.15 o
   0  -9   1       46.74       55.34      3.00 o
   1  -9   1       65.53       72.66      2.17 o
   2  -9   1       64.51       72.77      2.49 o
   3  -9   1      106.98      109.22      2.41 o
   4  -9   1       98.27       91.31      2.26 o
   5  -9   1        0.35        2.87      1.47 o
   6  -9   1        0.19       -3.38      5.61 o
  -6  -8   1        8.99       13.30      2.76 o
  -5  -8   1        0.89        0.14      4.22 o
  -4  -8   1      579.64      703.96     79.07 o
  -3  -8   1        3.06        2.59      1.93 o
  -2  -8   1       16.33       18.03      1.65 o
  -1  -8   1       63.75       72.37      2.57 o
   0  -8   1      159.25      166.12      6.80 o
   1  -8   1        1.69        2.11      0.96 o
   2  -8   1       72.21       76.19      1.69 o
   3  -8   1       63.21       66.40      1.71 o
   4  -8   1        7.44        6.88      2.71 o
   5  -8   1        1.64        0.33      1.30 o
   6  -8   1       24.56       24.54      2.30 o
   7  -8   1        1.23        2.97      2.74 o
  -7  -7   1        0.10        1.57      2.80 o
  -6  -7   1        1.71        1.43      2.92 o
  -5  -7   1       18.45       22.63      1.33 o
  -4  -7   1      204.73      205.94      8.31 o
  -3  -7   1      181.44      215.44     11.22 o
  -2  -7   1      300.65      372.40     16.23 o
  -1  -7   1       19.98       18.85      0.89 o
   0  -7   1       49.86       47.30      1.28 o
   1  -7   1        7.36        5.49      0.75 o
   2  -7   1       42.11       43.02      3.12 o
   3  -7   1        3.26        1.31      2.55 o
   4  -7   1       55.81       49.81      1.52 o
   5  -7   1       14.19       13.14      2.66 o
   6  -7   1        5.78        4.45      1.47 o
   7  -7   1        3.92        7.87      2.43 o
  -7  -6   1        1.30       -0.16      2.57 o
  -6  -6   1       27.39       24.41      1.46 o
  -5  -6   1       29.68       29.27      2.90 o
  -4  -6   1      134.23      144.62      4.84 o
  -3  -6   1      252.66      259.28      9.16 o
  -2  -6   1       39.12       39.76      2.30 o
  -1  -6   1      727.75      892.04     13.65 o
   0  -6   1      258.44      254.63      8.81 o
   1  -6   1       14.32       16.11      0.84 o
   2  -6   1      256.52      255.56      5.35 o
   3  -6   1       29.45       28.18      1.65 o
   4  -6   1       70.82       68.77      4.80 o
   5  -6   1       26.89       25.37      1.30 o
   6  -6   1        7.55        8.22      2.08 o
   7  -6   1        0.50        0.24      2.76 o
  -7  -5   1       39.53       38.85      3.12 o
  -6  -5   1        1.38       -2.16      2.16 o
  -5  -5   1        1.00        1.62      1.25 o
  -4  -5   1        0.31        1.50      1.71 o
  -3  -5   1        9.64       10.86      2.46 o
  -2  -5   1       18.12       17.23      0.79 o
  -1  -5   1      410.59      544.01     23.62 o
   0  -5   1     1139.54     1444.37     58.77 o
   1  -5   1       13.50       11.91      0.64 o
   2  -5   1      667.74      572.05      8.47 o
   3  -5   1        1.26       -0.83      1.55 o
   4  -5   1        0.28        0.76      1.66 o
   5  -5   1       58.45       62.34      2.09 o
   6  -5   1       16.62       16.60      2.87 o
   7  -5   1        9.51       10.28      4.88 o
   8  -5   1        0.51        0.44      2.99 o
  -8  -4   1        2.57       -0.48      2.86 o
  -7  -4   1        0.91        0.31      1.37 o
  -6  -4   1        0.02        0.54      2.22 o
  -5  -4   1        5.79        9.96      1.66 o
  -4  -4   1       29.84       38.70      1.84 o
  -3  -4   1       19.32       21.99      0.85 o
  -2  -4   1      352.82      403.02     17.55 o
  -1  -4   1      853.96     1035.01     34.23 o
   0  -4   1      112.17      127.31      3.09 o
   1  -4   1     2049.55     1980.18     21.20 o
   2  -4   1      420.69      358.60      5.87 o
   3  -4   1      406.72      365.23      7.37 o
   4  -4   1        9.89        9.37      0.80 o
   5  -4   1        0.54        1.78      1.25 o
   6  -4   1        4.01        3.02      2.85 o
   7  -4   1       14.08       18.22      3.28 o
   8  -4   1        0.11       -0.51      5.45 o
  -8  -3   1        1.18        0.44      1.60 o
  -7  -3   1       10.45       10.71      1.20 o
  -6  -3   1        7.88        4.94      1.02 o
  -5  -3   1        0.01       -1.11      1.77 o
  -4  -3   1      245.47      282.04      6.04 o
  -3  -3   1      732.21      800.20     21.08 o
  -2  -3   1      569.21      586.39     16.41 o
  -1  -3   1       59.34       73.57      1.41 o
   0  -3   1      125.38      148.73      5.36 o
   1  -3   1     2279.36     2187.25     22.72 o
   2  -3   1       75.38       63.98      1.22 o
   3  -3   1     2470.96     2334.09     26.38 o
   4  -3   1       99.41       83.59      1.83 o
   5  -3   1        4.61        3.67      1.10 o
   6  -3   1        3.47        3.52      2.76 o
   7  -3   1        5.87        6.70      1.18 o
   8  -3   1        3.84        1.49      5.01 o
  -8  -2   1        1.47        3.98      2.22 o
  -7  -2   1        3.32        1.56      2.92 o
  -6  -2   1        5.60        6.82      1.05 o
  -5  -2   1       14.51       15.34      1.36 o
  -4  -2   1      160.48      173.71      6.15 o
  -3  -2   1      389.67      433.79     18.07 o
  -2  -2   1       40.21       49.33      0.94 o
  -1  -2   1        3.55        3.39      0.75 o
   0  -2   1      202.92      230.78      7.18 o
   1  -2   1        4.33        4.31      0.47 o
   2  -2   1     1123.06     1008.59     13.98 o
   3  -2   1      491.14      442.96      6.92 o
   4  -2   1      568.75      577.26      9.21 o
   5  -2   1        4.32        2.46      2.58 o
   6  -2   1       91.62      102.90      4.47 o
   7  -2   1        2.12       -1.46      2.54 o
   8  -2   1        0.01       -1.75      2.68 o
  -8  -1   1        3.80        3.66      6.09 o
  -7  -1   1        1.82       -0.12      1.42 o
  -6  -1   1        0.56        0.31      1.17 o
  -5  -1   1       44.03       44.32      1.34 o
  -4  -1   1       12.88       14.56      0.81 o
  -3  -1   1      351.33      385.78      6.21 o
  -2  -1   1       15.63       19.89      0.64 o
  -1  -1   1     9947.24    12802.57    125.68 o
   0  -1   1     4501.37     6044.24    196.19 o
   1  -1   1       51.16       36.48      0.63 o
   2  -1   1      301.85      286.31      6.78 o
   3  -1   1       37.63       37.24      0.91 o
   4  -1   1       31.99       26.59      1.11 o
   5  -1   1       89.07       81.77      2.87 o
   6  -1   1      417.91      411.70      9.33 o
   7  -1   1       81.33       80.31      2.40 o
   8  -1   1       11.14       15.33      3.19 o
  -8   0   1        2.91       -0.97      2.88 o
  -7   0   1       25.57       29.78      2.95 o
  -6   0   1        9.69       11.40      2.55 o
  -5   0   1        3.80       -0.52      3.60 o
  -4   0   1      103.83       88.38      1.81 o
  -3   0   1        1.83        4.61      1.81 o
  -2   0   1       33.16       30.66      0.74 o
  -1   0   1       14.44       19.30      0.47 o
   0   0   1      115.39      119.93      1.63 o
   1   0   1     3645.63     4311.28     42.33 o
   2   0   1     1237.57     1291.82     38.78 o
   3   0   1      755.15      799.38     32.66 o
   4   0   1        2.69        1.49      3.00 o
   5   0   1       11.49        9.49      0.86 o
   6   0   1        1.80        4.12      1.26 o
   7   0   1      400.98      391.71      9.22 o
   8   0   1        1.08       -0.19      1.73 o
  -8   1   1       11.01       10.55      2.28 o
  -7   1   1        4.97        3.15      1.18 o
  -6   1   1       41.57       42.00      2.19 o
  -5   1   1        5.32        8.90      2.22 o
  -4   1   1      670.39      690.31     24.41 o
  -3   1   1      467.28      476.13     10.64 o
  -2   1   1       71.13       56.36      2.84 o
  -1   1   1      119.16      107.58      2.08 o
   0   1   1      209.99      130.87      4.60 o
   1   1   1      283.55      247.03      3.42 o
   2   1   1        5.21        4.10      0.49 o
   3   1   1        0.78        1.41      0.67 o
   4   1   1       81.02       80.74      2.30 o
   5   1   1      157.31      161.72      3.42 o
   6   1   1        3.74        4.66      1.25 o
   7   1   1        2.89        2.42      1.71 o
   8   1   1        2.26        2.55      1.54 o
  -8   2   1       36.69       42.43      2.02 o
  -7   2   1      238.85      244.63      5.99 o
  -6   2   1        0.22       -2.07      2.07 o
  -5   2   1        7.59        8.35      0.89 o
  -4   2   1       35.03       36.34      1.06 o
  -3   2   1       50.11       49.21      2.14 o
  -2   2   1      100.94       90.36      2.03 o
  -1   2   1     3911.80     2674.50    149.73 o
   0   2   1     1265.42      738.83     26.00 o
   1   2   1     2866.79     2210.12     22.84 o
   2   2   1       68.16       62.55      1.17 o
   3   2   1     4551.51     4856.82    151.93 o
   4   2   1      680.39      754.87     11.24 o
   5   2   1        4.03        4.96      1.13 o
   6   2   1       50.25       45.27      1.56 o
   7   2   1        0.57        1.05      1.33 o
   8   2   1        0.32       -3.78      4.45 o
  -8   3   1        0.73        1.40      1.68 o
  -7   3   1       37.10       36.19      1.71 o
  -6   3   1       17.58       15.16      2.33 o
  -5   3   1      141.82      134.53      5.15 o
  -4   3   1        2.26        1.99      0.98 o
  -3   3   1      176.27      154.87      3.37 o
  -2   3   1        0.09        0.27      1.03 o
  -1   3   1     1111.19      748.12     32.64 o
   0   3   1      747.62      489.26     53.66 o
   1   3   1      806.93      695.43     12.11 o
   2   3   1        3.09        3.24      0.52 o
   3   3   1      315.56      323.35      7.47 o
   4   3   1       47.72       53.95      1.30 o
   5   3   1      146.84      146.18      3.15 o
   6   3   1        5.04        2.71      1.43 o
   7   3   1       45.67       45.52      3.06 o
   8   3   1        0.05        2.52      1.81 o
  -8   4   1        0.27        2.89      2.46 o
  -7   4   1        0.02       -0.37      1.84 o
  -6   4   1       13.08       15.04      1.19 o
  -5   4   1       12.25        7.24      2.69 o
  -4   4   1      603.51      567.72     16.23 o
  -3   4   1       15.40       12.64      2.16 o
  -2   4   1      275.50      208.60     11.49 o
  -1   4   1      844.35      644.10     18.47 o
   0   4   1        0.04        1.18      0.61 o
   1   4   1       19.11       21.47      0.89 o
   2   4   1     1056.81     1001.67     12.25 o
   3   4   1        3.70        4.71      0.61 o
   4   4   1       84.61       86.88      2.85 o
   5   4   1      197.84      206.88      4.51 o
   6   4   1        0.11        0.13      2.77 o
   7   4   1        2.08        2.99      1.28 o
   8   4   1        0.03        1.45      2.88 o
  -7   5   1        0.05        0.13      2.75 o
  -6   5   1        1.40       -0.28      4.06 o
  -5   5   1        0.47       -0.60      3.79 o
  -4   5   1      140.69      126.52      3.84 o
  -3   5   1       50.65       40.71      2.03 o
  -2   5   1       19.85       13.78      1.19 o
  -1   5   1       20.83       17.66      0.69 o
   0   5   1      383.81      360.01     15.39 o
   1   5   1      143.99      137.95      2.83 o
   2   5   1      191.78      182.92      3.68 o
   3   5   1       70.15       64.43      2.93 o
   4   5   1       57.43       57.59      1.47 o
   5   5   1        0.00        1.44      1.97 o
   6   5   1        2.04       -2.14      4.87 o
   7   5   1       61.24       63.02      3.33 o
   8   5   1        0.73       -3.21      5.75 o
  -7   6   1        4.39        7.50      2.08 o
  -6   6   1        0.40       -2.33      2.33 o
  -5   6   1        0.16        1.47      2.14 o
  -4   6   1        6.46        5.49      2.00 o
  -3   6   1       34.57       29.89      3.04 o
  -2   6   1      160.63      131.14      2.82 o
  -1   6   1      534.00      471.37      8.56 o
   0   6   1     1270.22     1263.18     36.49 o
   1   6   1        7.85        6.85      0.63 o
   2   6   1      377.47      362.34      6.48 o
   3   6   1        1.04        2.23      0.88 o
   4   6   1       22.30       21.94      1.54 o
   5   6   1        0.27       -2.13      2.69 o
   6   6   1        5.81        4.59      1.50 o
   7   6   1        0.23        0.19      1.70 o
  -7   7   1        0.00       -2.45      4.31 o
  -6   7   1       16.15       17.82      1.39 o
  -5   7   1        0.04        0.26      1.84 o
  -4   7   1        3.61        6.69      0.92 o
  -3   7   1       29.68       26.42      1.13 o
  -2   7   1       46.52       41.24      1.21 o
  -1   7   1       62.33       50.80      3.54 o
   0   7   1      516.32      608.84     10.35 o
   1   7   1       12.26       12.19      0.78 o
   2   7   1       29.75       28.37      1.03 o
   3   7   1      119.56      123.04      6.64 o
   4   7   1       18.58       24.11      1.20 o
   5   7   1        0.14       -1.18      2.14 o
   6   7   1       12.88       14.15      1.31 o
   7   7   1        0.97        1.04      3.03 o
  -6   8   1        1.95        2.78      3.80 o
  -5   8   1        1.05        4.30      1.06 o
  -4   8   1        5.29        4.18      3.33 o
  -3   8   1        2.68        3.55      1.27 o
  -2   8   1        5.22        1.29      2.52 o
  -1   8   1        3.12        3.72      0.78 o
   0   8   1       24.31       17.93      1.66 o
   1   8   1      130.54      156.28      4.53 o
   2   8   1       76.66       72.34      1.65 o
   3   8   1        0.02       -2.04      2.08 o
   4   8   1      338.07      303.82     15.54 o
   5   8   1        0.40        4.55      1.32 o
   6   8   1       13.57       20.25      3.00 o
   7   8   1        0.06        1.42      1.24 o
  -6   9   1        2.68        1.73      3.39 o
  -5   9   1        0.00       -0.62      1.47 o
  -4   9   1      207.02      202.11      4.30 o
  -3   9   1       69.95       70.37      1.89 o
  -2   9   1        0.20        2.41      1.12 o
  -1   9   1        1.14        0.28      1.05 o
   0   9   1        2.48        3.12      2.63 o
   1   9   1       15.95       19.02      1.05 o
   2   9   1      115.88      139.11     10.19 o
   3   9   1      649.31      702.20     18.02 o
   4   9   1       63.06       64.69      1.93 o
   5   9   1        0.16        1.51      2.45 o
   6   9   1        0.08       -2.42      2.75 o
  -5  10   1        0.30       -2.78      3.54 o
  -4  10   1       18.79       19.48      1.50 o
  -3  10   1        0.39       -1.11      2.47 o
  -2  10   1        0.50       -0.37      3.00 o
  -1  10   1        2.87        3.52      2.04 o
   0  10   1        4.21        8.77      2.20 o
   1  10   1        4.22        3.99      3.15 o
   2  10   1       17.73       20.28      1.60 o
   3  10   1        2.13        0.62      1.30 o
   4  10   1       39.88       48.53      3.03 o
   5  10   1       14.03       13.34      1.34 o
   6  10   1       15.30       18.02      1.56 o
  -5  11   1        0.16        0.25      2.97 o
  -4  11   1        0.63       -2.62      2.62 o
  -3  11   1        0.13       -3.65      3.65 o
  -2  11   1        1.74        0.56      4.79 o
  -1  11   1        1.35        0.65      1.28 o
   0  11   1        0.47        0.88      1.97 o
   1  11   1        2.94        4.03      1.82 o
   2  11   1        0.37       -2.19      2.19 o
   3  11   1        2.17        6.38      1.85 o
   4  11   1        7.54        8.88      1.27 o
   5  11   1        0.07       -2.57      2.57 o
  -4  12   1        0.01       -0.59      6.13 o
  -3  12   1        0.27       -1.46      2.65 o
  -2  12   1        2.15        3.77      2.17 o
  -1  12   1        0.10        0.49      2.43 o
   0  12   1       53.82       60.20      2.96 o
   1  12   1        3.58        3.92      1.51 o
   2  12   1        0.01       -1.45      2.45 o
   3  12   1        3.55        4.22      3.98 o
   4  12   1        0.25       -1.02      2.75 o
  -3  13   1        0.49       -2.42      2.79 o
  -2  13   1        0.84        2.14      3.17 o
  -1  13   1        0.09       -4.03      4.03 o
   0  13   1       10.04       10.57      1.30 o
   1  13   1        1.18        1.43      1.52 o
   2  13   1        0.07       -2.26      2.82 o
   3  13   1        0.58       -2.86      2.86 o
  -1  14   1        0.03        0.55      2.50 o
   0  14   1        0.05       -4.16      4.82 o
   1  14   1        1.43       -2.74      2.91 o
  -2 -13   2        2.86        7.08      2.85 o
  -1 -13   2        0.03       -2.62      2.62 o
   0 -13   2        0.12       -1.27      3.60 o
   1 -13   2        0.27       -2.67      2.67 o
   2 -13   2        6.49       11.28      2.14 o
  -3 -12   2        0.42       -0.38      2.85 o
  -2 -12   2        3.71        2.47      1.49 o
  -1 -12   2       11.77       12.11      1.79 o
   0 -12   2        1.50        1.34      2.92 o
   1 -12   2        1.52        0.55      1.08 o
   2 -12   2        0.74        0.18      1.43 o
   3 -12   2        3.56        8.78      1.28 o
   4 -12   2        0.19        5.49      1.20 o
  -4 -11   2        3.73        8.75      2.89 o
  -3 -11   2        0.06       -2.33      3.28 o
  -2 -11   2        4.38        4.73      1.46 o
  -1 -11   2      109.17      119.17      8.37 o
   0 -11   2        0.00       -2.15      2.15 o
   1 -11   2        4.83       -0.98      2.39 o
   2 -11   2        5.76        5.57      6.58 o
   3 -11   2        0.40        1.47      1.05 o
   4 -11   2        0.01       -1.40      1.40 o
   5 -11   2        0.21        1.58      1.24 o
  -5 -10   2        1.66        1.80      1.32 o
  -4 -10   2        4.41        7.61      1.35 o
  -3 -10   2        1.40        1.78      0.99 o
  -2 -10   2       15.94       19.05      1.22 o
  -1 -10   2       17.63       18.52      1.41 o
   0 -10   2        0.03        1.06      1.89 o
   1 -10   2        0.02        0.92      2.05 o
   2 -10   2        5.15        2.09      2.46 o
   3 -10   2        4.30        5.74      1.06 o
   4 -10   2        0.81       -3.49      3.49 o
   5 -10   2        0.14       -1.68      2.55 o
  -6  -9   2        5.28        4.97      1.29 o
  -5  -9   2       22.66       21.86      2.28 o
  -4  -9   2        4.67        2.84      1.78 o
  -3  -9   2        6.10        7.14      6.99 o
  -2  -9   2        4.53        2.97      1.14 o
  -1  -9   2       15.21       21.91      1.10 o
   0  -9   2       24.21       29.58      1.21 o
   1  -9   2       11.03       12.17      0.98 o
   2  -9   2        5.09        5.38      1.85 o
   3  -9   2       75.30       78.95      2.08 o
   4  -9   2        3.98        1.99      3.66 o
   5  -9   2        0.07        0.72      2.49 o
   6  -9   2        3.23        3.04      5.07 o
  -6  -8   2        0.08       -0.65      3.77 o
  -5  -8   2       15.70       14.70      1.62 o
  -4  -8   2      240.33      239.33     11.48 o
  -3  -8   2      160.58      184.93      6.40 o
  -2  -8   2        1.39        0.03      1.80 o
  -1  -8   2        9.29       13.94      2.33 o
   0  -8   2       25.29       22.28      1.04 o
   1  -8   2       11.20       14.04      0.91 o
   2  -8   2      106.89      104.72      2.03 o
   3  -8   2     1028.91     1003.70     15.23 o
   4  -8   2        0.22        4.32      1.28 o
   5  -8   2       10.36        6.85      1.15 o
   6  -8   2        0.01       -1.22      2.53 o
  -7  -7   2        1.84       -0.15      6.94 o
  -6  -7   2        0.55        2.13      4.12 o
  -5  -7   2      130.33      121.90      6.99 o
  -4  -7   2        8.59       10.61      3.73 o
  -3  -7   2      125.89      151.64      6.66 o
  -2  -7   2      143.22      160.85      3.42 o
  -1  -7   2       60.04       62.98      1.40 o
   0  -7   2       10.57        5.57      1.65 o
   1  -7   2       19.83       21.20      1.33 o
   2  -7   2        6.38        3.73      3.22 o
   3  -7   2       63.80       66.61      2.27 o
   4  -7   2        1.59       -0.13      2.27 o
   5  -7   2        8.32       10.45      2.03 o
   6  -7   2        0.35        0.23      6.10 o
   7  -7   2        0.07       -0.02      1.59 o
  -7  -6   2        4.05        2.13      1.53 o
  -6  -6   2        1.00       -2.79      2.79 o
  -5  -6   2       12.05       15.08      1.78 o
  -4  -6   2       26.34       34.66      1.43 o
  -3  -6   2       59.67       67.59      4.20 o
  -2  -6   2        5.31        5.04      0.90 o
  -1  -6   2      953.24     1296.49     36.54 o
   0  -6   2       14.97       13.61      0.72 o
   1  -6   2      122.41      113.33      3.17 o
   2  -6   2       17.53       14.07      0.80 o
   3  -6   2        1.89        3.60      0.93 o
   4  -6   2        0.52        0.92      3.33 o
   5  -6   2       64.39       63.40      1.84 o
   6  -6   2        5.39        3.65      1.41 o
   7  -6   2        1.53        0.64      2.71 o
  -7  -5   2        3.83       -2.66      2.66 o
  -6  -5   2        0.01       -2.17      2.17 o
  -5  -5   2        0.41       -2.82      2.82 o
  -4  -5   2        8.69       10.83      1.40 o
  -3  -5   2      105.92      107.51      2.21 o
  -2  -5   2        0.50        2.75      0.75 o
  -1  -5   2      619.17      789.31     34.72 o
   0  -5   2      920.39     1160.86     21.34 o
   1  -5   2      406.69      404.85      7.50 o
   2  -5   2       23.95       26.14      0.86 o
   3  -5   2       31.46       30.18      1.00 o
   4  -5   2        0.94        1.86      1.03 o
   5  -5   2        3.70        6.25      0.95 o
   6  -5   2        9.68        8.59      1.12 o
   7  -5   2       14.33       16.60      1.37 o
  -7  -4   2        0.02        2.33      2.53 o
  -6  -4   2        2.50        2.80      5.79 o
  -5  -4   2       11.71        9.87      3.11 o
  -4  -4   2        0.83       -0.90      0.90 o
  -3  -4   2      124.02      122.18      2.45 o
  -2  -4   2      288.24      298.99      5.47 o
  -1  -4   2      286.79      373.14      5.93 o
   0  -4   2        1.52        1.63      0.47 o
   1  -4   2      122.70      110.38      2.22 o
   2  -4   2        0.01        1.13      0.67 o
   3  -4   2      425.60      387.79      6.83 o
   4  -4   2       29.97       30.16      1.43 o
   5  -4   2        1.76       -0.72      1.05 o
   6  -4   2        0.51       -0.14      3.61 o
   7  -4   2        0.01        2.58      3.09 o
   8  -4   2        0.04        0.79      1.59 o
  -8  -3   2        1.83       -0.25      2.41 o
  -7  -3   2        2.54        2.73      2.51 o
  -6  -3   2       40.49       46.79      3.76 o
  -5  -3   2       28.02       31.66      1.41 o
  -4  -3   2        8.33        8.86      0.78 o
  -3  -3   2      394.91      402.66     11.37 o
  -2  -3   2        1.03        2.11      1.73 o
  -1  -3   2      102.33      116.81      2.45 o
   0  -3   2     1885.27     2265.54     25.79 o
   1  -3   2      481.32      531.78      7.03 o
   2  -3   2      203.16      210.98      4.10 o
   3  -3   2     3975.65     4071.52     44.02 o
   4  -3   2      118.82       99.83      2.04 o
   5  -3   2       70.53       66.07      4.25 o
   6  -3   2        0.11        1.48      2.19 o
   7  -3   2        0.00       -0.60      2.45 o
   8  -3   2        0.22        0.61      2.77 o
  -8  -2   2        5.18        3.55      1.31 o
  -7  -2   2        2.39        2.17      1.65 o
  -6  -2   2       18.19       22.29      1.26 o
  -5  -2   2        7.74        9.75      0.98 o
  -4  -2   2       59.10       70.74      1.52 o
  -3  -2   2        1.55        0.19      1.44 o
  -2  -2   2       96.41      111.03      2.46 o
  -1  -2   2     1495.99     1655.99     17.65 o
   0  -2   2     1033.58     1224.16     12.96 o
   1  -2   2      126.96      133.29      3.15 o
   2  -2   2      416.18      394.91      5.84 o
   3  -2   2       35.72       42.83      1.01 o
   4  -2   2      342.94      322.02      6.31 o
   5  -2   2        0.94        1.82      1.78 o
   6  -2   2      112.94      104.94      2.39 o
   7  -2   2        9.38        8.50      6.26 o
   8  -2   2        2.35        4.24      3.31 o
  -8  -1   2        0.00       -0.13      2.74 o
  -7  -1   2       16.18       14.85      2.09 o
  -6  -1   2        0.03        0.53      1.18 o
  -5  -1   2      100.60      106.99      5.68 o
  -4  -1   2     1593.70     1804.67     54.47 o
  -3  -1   2        4.25        6.09      0.68 o
  -2  -1   2     2008.30     2450.69     25.39 o
  -1  -1   2     4864.97     5925.36     86.24 o
   0  -1   2     1767.39     2320.80     39.12 o
   1  -1   2       14.76       17.63      1.08 o
   2  -1   2       40.23       42.24      0.85 o
   3  -1   2       17.23       20.04      1.17 o
   4  -1   2       40.11       42.33      1.12 o
   5  -1   2        6.22        5.51      1.38 o
   6  -1   2      585.77      586.59     11.83 o
   7  -1   2      214.62      211.09      6.74 o
   8  -1   2        0.73        3.44      2.01 o
  -8   0   2        0.82       -1.58      1.58 o
  -7   0   2        0.02       -1.56      5.20 o
  -6   0   2       21.23       19.74      1.22 o
  -5   0   2       61.89       71.48      2.62 o
  -4   0   2        6.23        6.12      1.03 o
  -3   0   2        5.72        8.30      2.00 o
  -2   0   2      168.80      210.68      3.82 o
  -1   0   2      291.34      291.59      5.37 o
   0   0   2      128.27      140.56      2.46 o
   1   0   2       17.58       23.28      0.54 o
   2   0   2     1762.61     1970.73     31.32 o
   3   0   2     1369.28     1370.47     47.75 o
   4   0   2      234.82      250.32      5.29 o
   5   0   2      138.67      152.26      3.39 o
   6   0   2       89.12       93.26      2.23 o
   7   0   2      133.82      125.29      3.63 o
   8   0   2        0.04        1.90      1.78 o
  -8   1   2       83.11       77.30      2.65 o
  -7   1   2        9.06       13.78      2.17 o
  -6   1   2        1.84       -2.46      2.46 o
  -5   1   2       13.28       11.81      1.27 o
  -4   1   2       96.05      100.66      5.90 o
  -3   1   2       79.28       77.35      1.58 o
  -2   1   2      544.86      608.80      8.89 o
  -1   1   2      916.24      998.98     23.08 o
   0   1   2      379.31      331.73      5.45 o
   1   1   2        0.36        2.86      2.01 o
   2   1   2        5.59        5.90      0.52 o
   3   1   2      585.22      535.94      8.24 o
   4   1   2      102.13      110.51      3.54 o
   5   1   2       34.43       34.93      1.27 o
   6   1   2       34.92       38.58      1.46 o
   7   1   2        3.36        6.48      2.24 o
   8   1   2        0.31        3.74      2.73 o
  -8   2   2        3.59        0.37      2.92 o
  -7   2   2       78.36       84.27      2.49 o
  -6   2   2        0.33       -1.97      3.01 o
  -5   2   2        5.22        5.93      1.44 o
  -4   2   2        7.48       10.58      0.76 o
  -3   2   2       50.50       49.93      1.09 o
  -2   2   2        4.36        6.53      1.51 o
  -1   2   2     3884.02     2838.58     69.39 o
   0   2   2    11292.67     7217.35    116.23 o
   1   2   2     1198.20      842.21      9.49 o
   2   2   2      651.35      552.33     18.29 o
   3   2   2      258.07      227.44      4.53 o
   4   2   2       97.30      125.19      2.79 o
   5   2   2       10.82       11.42      0.92 o
   6   2   2        6.26        5.37      1.28 o
   7   2   2        2.72        0.89      1.82 o
   8   2   2       10.41       12.71      1.40 o
  -8   3   2        0.21        0.17      1.61 o
  -7   3   2        5.90        6.86      3.84 o
  -6   3   2        3.57        4.78      7.09 o
  -5   3   2       45.59       44.33      1.43 o
  -4   3   2       52.46       50.54      1.31 o
  -3   3   2      358.28      315.22      6.25 o
  -2   3   2      146.10      105.74      7.02 o
  -1   3   2       50.04       30.06      1.32 o
   0   3   2      473.38      250.06     12.82 o
   1   3   2      137.63      109.14      3.71 o
   2   3   2      590.12      457.28      6.61 o
   3   3   2      315.35      292.44      6.59 o
   4   3   2       43.21       39.47      1.15 o
   5   3   2        6.27        8.43      1.36 o
   6   3   2        0.28        0.76      1.23 o
   7   3   2        7.44        6.69      1.14 o
   8   3   2        1.39        0.41      3.12 o
  -8   4   2        1.12        0.51      4.09 o
  -7   4   2        0.17       -2.00      2.48 o
  -6   4   2        6.54        5.63      1.63 o
  -5   4   2       16.98       16.22      2.41 o
  -4   4   2      878.93      772.97     17.18 o
  -3   4   2       46.17       37.66      1.52 o
  -2   4   2      364.33      274.18      7.01 o
  -1   4   2      199.68      145.08      7.94 o
   0   4   2       76.69       50.78      0.99 o
   1   4   2      447.14      299.21      4.92 o
   2   4   2      501.74      413.46      6.46 o
   3   4   2       94.26       82.88      3.04 o
   4   4   2        8.47        9.61      1.41 o
   5   4   2       63.37       60.82      1.60 o
   6   4   2       34.42       31.21      1.46 o
   7   4   2        3.67        0.96      1.53 o
   8   4   2        1.60        0.45      1.58 o
  -7   5   2        0.84       -1.12      2.98 o
  -6   5   2        0.30        0.65      2.42 o
  -5   5   2        0.18        0.21      2.12 o
  -4   5   2       65.18       53.66      1.45 o
  -3   5   2        0.30       -0.86      0.86 o
  -2   5   2      527.67      387.04     23.19 o
  -1   5   2       23.53       18.78      1.30 o
   0   5   2      548.58      394.94     24.95 o
   1   5   2      412.01      341.32      9.23 o
   2   5   2       26.59       36.79      0.98 o
   3   5   2       61.48       64.37      4.30 o
   4   5   2       19.53       15.57      0.93 o
   5   5   2        5.04        2.39      0.90 o
   6   5   2        8.27       -0.93      2.32 o
   7   5   2        6.45        8.70      2.31 o
   8   5   2        0.22        2.14      3.82 o
  -7   6   2        0.50       -0.40      1.53 o
  -6   6   2        1.38        2.34      1.42 o
  -5   6   2        0.24       -0.59      2.08 o
  -4   6   2        0.12        1.39      1.08 o
  -3   6   2      128.11      109.09      2.26 o
  -2   6   2        1.10        2.50      2.55 o
  -1   6   2      102.11       76.08      6.17 o
   0   6   2      500.76      435.40     34.76 o
   1   6   2        2.25        1.82      1.59 o
   2   6   2       11.05       12.54      0.76 o
   3   6   2        0.90        2.24      1.11 o
   4   6   2       11.80       15.21      3.04 o
   5   6   2        0.26        1.21      2.19 o
   6   6   2       94.71       96.16      2.47 o
   7   6   2       11.02       10.31      4.14 o
  -7   7   2        0.00       -2.81      2.81 o
  -6   7   2        3.56        2.21      1.49 o
  -5   7   2        8.95       10.96      2.44 o
  -4   7   2        3.01        3.51      0.92 o
  -3   7   2       64.03       67.15      1.61 o
  -2   7   2       16.33       15.57      1.06 o
  -1   7   2      128.52       99.75      4.84 o
   0   7   2      459.22      408.95      7.12 o
   1   7   2       19.58       19.23      3.04 o
   2   7   2      219.54      199.52      4.38 o
   3   7   2      206.83      179.24      4.12 o
   4   7   2       15.25       14.83      1.05 o
   5   7   2       81.17       80.32      3.22 o
   6   7   2        0.87        2.24      2.06 o
   7   7   2        2.56        1.22      1.21 o
  -6   8   2        1.21        1.38      3.84 o
  -5   8   2        4.54        6.76      1.28 o
  -4   8   2        8.91        9.07      1.95 o
  -3   8   2        0.14        1.59      2.36 o
  -2   8   2        6.06        5.89      0.85 o
  -1   8   2        0.53       -0.22      1.95 o
   0   8   2       39.97       39.04      2.30 o
   1   8   2      136.34      155.15      5.14 o
   2   8   2      156.90      149.78      2.99 o
   3   8   2      324.71      316.84      6.34 o
   4   8   2      115.06      114.32      4.49 o
   5   8   2        1.21       -3.68      3.68 o
   6   8   2        0.26        2.52      1.90 o
   7   8   2        2.56       -2.87      2.87 o
  -6   9   2        0.23       -0.81      4.77 o
  -5   9   2        0.48        0.48      5.29 o
  -4   9   2       31.77       36.52      1.63 o
  -3   9   2       27.11       27.38      2.49 o
  -2   9   2        1.15       -0.34      2.30 o
  -1   9   2       49.16       51.09      1.46 o
   0   9   2       29.24       28.42      1.19 o
   1   9   2       13.19       12.15      1.78 o
   2   9   2        7.07       10.52      1.04 o
   3   9   2      510.59      569.10     17.30 o
   4   9   2        5.28        3.66      1.09 o
   5   9   2       26.52       28.74      1.52 o
   6   9   2        0.26        2.03      1.55 o
  -5  10   2       14.39       16.61      1.45 o
  -4  10   2       12.39       17.44      1.42 o
  -3  10   2       16.96       19.92      1.33 o
  -2  10   2        5.23        6.62      2.46 o
  -1  10   2       21.87       23.27      2.01 o
   0  10   2       12.14       12.77      1.05 o
   1  10   2        1.57        3.42      2.09 o
   2  10   2       34.28       37.41      1.89 o
   3  10   2        4.20        3.40      2.60 o
   4  10   2       29.04       30.21      1.70 o
   5  10   2        0.79        2.85      3.87 o
   6  10   2        5.97        6.75      2.60 o
  -5  11   2        6.11       -0.39      3.12 o
  -4  11   2        9.21        9.34      1.65 o
  -3  11   2       26.63       28.89      4.09 o
  -2  11   2        1.06        2.65      1.37 o
  -1  11   2        3.57        0.77      1.31 o
   0  11   2        8.71       10.98      1.11 o
   1  11   2        0.24       -0.59      1.25 o
   2  11   2        0.01        2.05      1.85 o
   3  11   2        2.03       -0.05      2.63 o
   4  11   2        1.61        2.47      1.15 o
   5  11   2        0.06       -2.74      2.74 o
  -4  12   2        2.13        1.24      1.93 o
  -3  12   2        7.93        7.28      2.73 o
  -2  12   2        1.14        2.28      4.14 o
  -1  12   2       10.96       13.38      1.31 o
   0  12   2       10.30       13.14      6.55 o
   1  12   2        1.25        2.01      1.06 o
   2  12   2        3.99        4.47      1.20 o
   3  12   2       19.93       30.56      1.61 o
   4  12   2        0.19       -1.03      5.66 o
  -3  13   2        0.52       -2.58      2.79 o
  -2  13   2        0.26       -0.13      4.57 o
  -1  13   2       13.60       14.07      2.74 o
   0  13   2        1.03        0.26      2.63 o
   1  13   2        0.15        2.48      2.44 o
   2  13   2        1.22       -4.33      4.33 o
   3  13   2        1.12       -0.93      8.81 o
  -1  14   2        0.67       -0.75      2.31 o
   0  14   2        0.01       -2.73      2.73 o
   1  14   2        0.55       -1.07      2.80 o
  -1 -13   3        0.01       -0.86      1.52 o
   0 -13   3        0.96       -0.81      2.63 o
   1 -13   3        0.34       -3.57      3.57 o
   2 -13   3        2.25        0.60      1.63 o
  -3 -12   3        7.01        9.33      1.32 o
  -2 -12   3        0.11       -0.35      3.84 o
  -1 -12   3        2.24        2.58      1.46 o
   0 -12   3        8.45       11.31      1.22 o
   1 -12   3        1.00        2.88      1.41 o
   2 -12   3        9.68       12.90      1.32 o
   3 -12   3        1.17        1.52      1.46 o
   4 -12   3        0.66       -1.98      2.82 o
  -4 -11   3        1.21        2.06      1.17 o
  -3 -11   3       10.71       10.95      1.46 o
  -2 -11   3        4.46        3.33      1.38 o
  -1 -11   3        0.09       -2.26      2.26 o
   0 -11   3       11.59       12.31      2.14 o
   1 -11   3        0.68       -3.87      3.87 o
   2 -11   3        3.46        1.52      2.47 o
   3 -11   3        3.59        1.24      1.30 o
   4 -11   3        0.61       -0.44      2.60 o
   5 -11   3        0.38       -2.82      2.82 o
  -5 -10   3        1.84        0.24      4.71 o
  -4 -10   3        0.00        2.81      1.38 o
  -3 -10   3        0.09       -2.30      2.30 o
  -2 -10   3       42.15       41.39      3.09 o
  -1 -10   3       58.65       58.05      5.22 o
   0 -10   3       87.69       76.61      5.45 o
   1 -10   3        3.75        6.18      0.98 o
   2 -10   3       24.17       22.56      1.31 o
   3 -10   3        0.41       -2.32      2.32 o
   4 -10   3        0.00       -0.23      1.06 o
   5 -10   3        0.36       -0.81      1.49 o
  -5  -9   3       11.28       11.26      1.32 o
  -4  -9   3        4.43        3.39      1.09 o
  -3  -9   3        7.85        6.72      1.09 o
  -2  -9   3        9.40       11.13      1.55 o
  -1  -9   3        2.10        2.52      1.13 o
   0  -9   3       26.03       29.81      1.23 o
   1  -9   3        2.38        0.33      3.34 o
   2  -9   3      842.94      916.64     31.12 o
   3  -9   3       55.27       52.94      2.85 o
   4  -9   3        1.85        1.09      2.33 o
   5  -9   3        0.04       -2.43      2.43 o
   6  -9   3        1.47       -0.66      1.55 o
  -6  -8   3        0.03        1.77      6.45 o
  -5  -8   3       16.84       11.04      1.35 o
  -4  -8   3      114.29      123.14      7.50 o
  -3  -8   3        7.07        9.47      2.62 o
  -2  -8   3        3.52        4.08      1.90 o
  -1  -8   3       56.17       73.40      6.07 o
   0  -8   3       15.33       22.79      1.04 o
   1  -8   3        9.59       11.75      1.14 o
   2  -8   3       18.78       26.23      1.22 o
   3  -8   3        0.28       -2.21      2.21 o
   4  -8   3        0.18        0.80      1.55 o
   5  -8   3        4.94        7.18      8.37 o
   6  -8   3        0.01       -1.44      1.44 o
  -6  -7   3        1.55       -3.31      3.31 o
  -5  -7   3      104.01      107.48      7.80 o
  -4  -7   3       39.72       34.53      1.49 o
  -3  -7   3        4.98        6.72      0.89 o
  -2  -7   3        6.62        5.79      0.77 o
  -1  -7   3       29.38       34.53      1.11 o
   0  -7   3        0.02       -1.97      2.77 o
   1  -7   3      239.95      262.61     11.92 o
   2  -7   3      345.50      321.44     17.37 o
   3  -7   3        5.42        6.89      1.14 o
   4  -7   3        1.35        0.94      2.19 o
   5  -7   3        6.27        8.02      1.71 o
   6  -7   3        0.81        0.00      3.41 o
   7  -7   3        0.52       -0.95      1.55 o
  -7  -6   3        0.52       -2.80      5.07 o
  -6  -6   3        0.68       -0.38      4.31 o
  -5  -6   3      150.66      160.77      9.42 o
  -4  -6   3      193.28      227.45      7.23 o
  -3  -6   3       36.93       32.64      1.41 o
  -2  -6   3        9.89       10.90      0.80 o
  -1  -6   3       68.84       88.72      2.01 o
   0  -6   3      559.86      736.25     43.04 o
   1  -6   3      281.03      335.55     14.76 o
   2  -6   3       27.09       28.28      1.00 o
   3  -6   3        3.65        4.76      0.76 o
   4  -6   3       33.57       36.76      1.30 o
   5  -6   3        4.06       -2.38      3.04 o
   6  -6   3      159.11      139.83      3.13 o
   7  -6   3        0.05       -2.60      2.60 o
  -7  -5   3        0.05       -1.39      2.59 o
  -6  -5   3        0.89        2.71      1.55 o
  -5  -5   3       15.34       15.83      1.14 o
  -4  -5   3       25.26       23.11      2.30 o
  -3  -5   3       18.61       22.92      0.98 o
  -2  -5   3        0.08       -0.18      2.12 o
  -1  -5   3        9.38        6.20      0.63 o
   0  -5   3      257.88      319.60      5.71 o
   1  -5   3      162.92      197.90      7.01 o
   2  -5   3       18.40       19.23      1.00 o
   3  -5   3       21.93       24.44      1.05 o
   4  -5   3       37.15       34.72      1.19 o
   5  -5   3        0.52        1.43      1.12 o
   6  -5   3        0.08       -1.00      1.26 o
   7  -5   3        0.44        3.88      2.85 o
  -7  -4   3        0.47        2.48      1.44 o
  -6  -4   3        0.30       -0.35      3.77 o
  -5  -4   3        0.06        0.80      2.96 o
  -4  -4   3       78.80       76.63      1.71 o
  -3  -4   3        0.62        2.16      0.79 o
  -2  -4   3      334.11      352.79      6.28 o
  -1  -4   3      990.92     1206.44     17.63 o
   0  -4   3      262.92      314.21      5.31 o
   1  -4   3       85.39       77.61      1.50 o
   2  -4   3      412.30      502.05      9.65 o
   3  -4   3       93.64       93.45      1.86 o
   4  -4   3        0.69        1.34      0.96 o
   5  -4   3       92.10       87.24      3.19 o
   6  -4   3        0.31       -0.93      0.93 o
   7  -4   3        6.48        5.81      1.17 o
   8  -4   3        2.59        2.84      1.31 o
  -7  -3   3        7.12        7.35      1.76 o
  -6  -3   3        4.80        0.82      3.38 o
  -5  -3   3        4.58        1.55      2.90 o
  -4  -3   3        5.32        6.43      0.80 o
  -3  -3   3        0.16        1.20      1.37 o
  -2  -3   3      100.20      111.17      2.33 o
  -1  -3   3     1246.69     1361.48     28.27 o
   0  -3   3        6.93        7.45      1.06 o
   1  -3   3       39.64       44.39      0.92 o
   2  -3   3      172.90      192.89      3.80 o
   3  -3   3      132.44      132.42      3.54 o
   4  -3   3        5.07        4.70      0.72 o
   5  -3   3       27.82       26.87      4.39 o
   6  -3   3        2.32        5.17      1.85 o
   7  -3   3        1.47        2.43      2.62 o
   8  -3   3        0.00       -2.76      2.76 o
  -8  -2   3        0.28       -1.48      3.71 o
  -7  -2   3       13.42       15.53      4.45 o
  -6  -2   3        3.66        2.75      3.00 o
  -5  -2   3      142.54      140.16      5.53 o
  -4  -2   3       94.26      107.94      2.21 o
  -3  -2   3       86.52      112.72      2.57 o
  -2  -2   3       40.38       29.93      0.89 o
  -1  -2   3        8.32        9.44      0.52 o
   0  -2   3      478.32      579.80      7.26 o
   1  -2   3       13.16       18.94      0.61 o
   2  -2   3      733.12      813.37     10.18 o
   3  -2   3      301.05      353.54      6.15 o
   4  -2   3       55.62       52.46      1.30 o
   5  -2   3        8.69        9.23      1.41 o
   6  -2   3       25.60       20.53      1.79 o
   7  -2   3       19.57       16.28      1.32 o
   8  -2   3        0.00       -2.74      2.74 o
  -8  -1   3        0.04        2.80      2.85 o
  -7  -1   3        2.32        0.38      2.22 o
  -6  -1   3        1.79       -2.22      2.90 o
  -5  -1   3      107.57      113.49      7.07 o
  -4  -1   3        3.48        7.89      2.20 o
  -3  -1   3      261.85      294.53      5.55 o
  -2  -1   3      320.08      417.26      6.30 o
  -1  -1   3        1.49        1.44      1.09 o
   0  -1   3      403.22      473.27      6.02 o
   1  -1   3     2411.70     3031.21     61.52 o
   2  -1   3      106.43      113.83      2.50 o
   3  -1   3       36.01       44.67      1.01 o
   4  -1   3       88.87       82.87      1.62 o
   5  -1   3       99.10       91.77      2.09 o
   6  -1   3      474.09      464.71     10.22 o
   7  -1   3       19.94       15.72      1.33 o
   8  -1   3        0.36        0.42      1.14 o
  -8   0   3        0.82        0.43      2.88 o
  -7   0   3        4.20        1.70      1.65 o
  -6   0   3        2.55        0.35      1.54 o
  -5   0   3       28.70       33.03      3.22 o
  -4   0   3        3.41        5.39      0.71 o
  -3   0   3      745.05      822.81     24.67 o
  -2   0   3        1.01       -1.11      1.11 o
  -1   0   3        5.63        7.28      0.54 o
   0   0   3     1531.46     1482.46     15.36 o
   1   0   3       18.01       24.18      1.43 o
   2   0   3     1225.39     1446.87     23.78 o
   3   0   3      717.11      779.62     10.40 o
   4   0   3      294.66      300.33      6.02 o
   5   0   3       53.38       54.78      1.46 o
   6   0   3       20.04       21.31      1.33 o
   7   0   3        0.19       -1.16      2.29 o
   8   0   3        3.48        5.22      1.27 o
  -8   1   3        1.24        1.64      1.77 o
  -7   1   3       24.30       30.68      2.16 o
  -6   1   3        0.94        0.99      3.14 o
  -5   1   3        2.22        0.97      1.12 o
  -4   1   3       23.07       19.89      1.14 o
  -3   1   3       76.14       78.82      1.68 o
  -2   1   3        0.85       -1.81      1.81 o
   0   1   3     2109.46     2187.51     21.94 o
   1   1   3      574.37      554.57      6.86 o
   2   1   3        0.11       -0.90      1.10 o
   3   1   3       45.18       52.27      1.78 o
   4   1   3       78.41       80.48      1.61 o
   5   1   3       27.65       25.90      2.66 o
   6   1   3       71.03       69.67      1.94 o
   7   1   3        8.56        8.42      1.18 o
   8   1   3        0.08       -1.29      5.85 o
  -8   2   3        1.36       -1.16      8.56 o
  -7   2   3        1.71        2.14      2.71 o
  -6   2   3        2.73        2.69      2.55 o
  -5   2   3        0.27       -1.68      1.68 o
  -4   2   3       93.56       95.25      1.88 o
  -3   2   3       24.77       29.47      0.89 o
  -2   2   3      356.02      383.61     12.76 o
  -1   2   3      221.56      200.56      3.68 o
   0   2   3      494.68      352.80      4.98 o
   1   2   3     3359.85     2442.89     24.66 o
   2   2   3       32.61       29.87      1.87 o
   3   2   3       57.87       56.14      1.14 o
   4   2   3       22.18       21.36      0.92 o
   5   2   3        1.57       -1.09      1.79 o
   6   2   3        4.86        4.10      1.47 o
   7   2   3        6.09        7.01      1.13 o
   8   2   3        0.06        1.51      1.52 o
  -7   3   3       12.42       15.01      7.70 o
  -6   3   3        0.71       -1.09      2.84 o
  -5   3   3       36.80       36.61      2.92 o
  -4   3   3       60.96       65.03      1.63 o
  -3   3   3       27.47       28.65      1.44 o
  -2   3   3      306.23      255.34      5.69 o
  -1   3   3       97.06       72.64      2.43 o
   0   3   3      304.37      180.78      6.94 o
   1   3   3      719.08      519.70      9.32 o
   2   3   3      123.10       92.72      4.93 o
   3   3   3      135.20       95.01      1.98 o
   4   3   3        2.47        4.85      0.72 o
   5   3   3      102.54       91.98      2.02 o
   6   3   3       14.78       16.22      1.15 o
   7   3   3        0.37        0.30      1.51 o
   8   3   3        0.43        3.78      1.57 o
  -7   4   3       14.88       11.51      4.14 o
  -6   4   3        6.36        9.96      1.16 o
  -5   4   3        4.80        1.54      4.44 o
  -4   4   3        3.29        2.63      1.38 o
  -3   4   3       23.38       23.01      2.16 o
  -2   4   3       17.58       17.67      0.75 o
  -1   4   3      206.39      146.17      3.02 o
   0   4   3      185.68      116.51      2.38 o
   1   4   3      257.53      186.77      3.62 o
   2   4   3      127.08      114.86      4.23 o
   3   4   3     2553.23     2326.15     29.74 o
   4   4   3      152.71      140.42      2.85 o
   5   4   3        6.84        5.99      1.21 o
   6   4   3        9.41        8.87      4.76 o
   7   4   3        7.50        6.12      5.33 o
   8   4   3        2.56        2.50      1.62 o
  -7   5   3        2.55        1.11      4.88 o
  -6   5   3        3.32        6.25      1.10 o
  -5   5   3       19.03       22.41      1.26 o
  -4   5   3       19.62       18.94      2.08 o
  -3   5   3       62.30       55.12      3.42 o
  -2   5   3        4.43        4.55      0.65 o
  -1   5   3       87.83       56.78      3.87 o
   0   5   3       42.21       27.50      1.11 o
   1   5   3       84.00       70.24      4.11 o
   2   5   3       32.18       31.94      0.93 o
   3   5   3        1.57       -2.47      3.33 o
   4   5   3        4.73        3.27      1.93 o
   5   5   3       12.88       15.69      1.06 o
   6   5   3       86.13       80.40      2.22 o
   7   5   3       43.23       36.26      1.75 o
   8   5   3        0.03       -0.05      1.61 o
  -7   6   3        0.24       -1.54      2.44 o
  -6   6   3        0.74       -2.38      3.22 o
  -5   6   3        1.92        1.98      0.98 o
  -4   6   3        5.49        4.19      1.19 o
  -3   6   3       54.78       54.14      1.89 o
  -2   6   3        3.41        1.62      1.82 o
  -1   6   3      543.81      436.70     13.97 o
   0   6   3      447.91      335.30      6.04 o
   1   6   3        1.69       -0.88      1.35 o
   2   6   3        0.68       -2.35      2.89 o
   3   6   3      137.19      107.38      2.23 o
   4   6   3       97.13       90.49      1.93 o
   5   6   3       31.49       27.27      1.33 o
   6   6   3        7.96        5.98      2.66 o
   7   6   3        0.30       -2.64      2.64 o
  -7   7   3        0.37        0.14      5.12 o
  -6   7   3        0.21        1.92      2.69 o
  -5   7   3        0.68       -2.33      2.33 o
  -4   7   3       17.58       18.25      1.12 o
  -3   7   3        8.19        6.42      0.90 o
  -2   7   3       34.47       25.04      1.06 o
  -1   7   3       13.93       12.86      2.11 o
   0   7   3        5.45        6.85      1.14 o
   1   7   3        6.59        5.40      0.73 o
   2   7   3      200.12      175.51      4.55 o
   3   7   3      141.99      111.76      7.86 o
   4   7   3        0.03       -1.13      2.05 o
   5   7   3        3.77        4.66      4.60 o
   6   7   3        1.14       -1.60      7.07 o
   7   7   3       13.17       12.98      1.38 o
  -6   8   3        0.63       -3.08      3.08 o
  -5   8   3        1.82        2.92      2.52 o
  -4   8   3        2.35        1.55      1.01 o
  -3   8   3        5.56        5.04      0.95 o
  -2   8   3       67.86       55.67      2.95 o
  -1   8   3      136.30      111.69      3.71 o
   0   8   3       11.73        9.62      0.86 o
   1   8   3       66.56       54.51      5.53 o
   2   8   3       15.87       15.78      1.87 o
   3   8   3      150.79      147.64      4.11 o
   4   8   3       19.33       16.75      1.57 o
   5   8   3        0.00       -1.91      2.36 o
   6   8   3        2.22       -0.34      1.51 o
   7   8   3        2.11        0.06      1.29 o
  -6   9   3        0.82       -2.00      2.85 o
  -5   9   3        0.21       -0.67      2.65 o
  -4   9   3       24.33       31.44      3.34 o
  -3   9   3       14.61       13.34      1.15 o
  -2   9   3        5.84        7.35      2.71 o
  -1   9   3        1.22        1.43      1.13 o
   0   9   3        3.66        1.89      2.47 o
   1   9   3       21.29       14.09      1.59 o
   2   9   3       60.05       54.51      2.41 o
   3   9   3      278.13      285.43      6.29 o
   4   9   3        2.06       -2.38      5.18 o
   5   9   3        0.42        1.93      1.08 o
   6   9   3        5.91        8.20      2.84 o
  -5  10   3       12.88       19.37      1.57 o
  -4  10   3        9.95       11.47     10.61 o
  -3  10   3        0.86        2.11      2.27 o
  -2  10   3        0.01       -0.34      1.25 o
  -1  10   3       11.18        7.84      1.12 o
   0  10   3        1.13        1.78      2.96 o
   1  10   3        0.17        0.65      0.94 o
   2  10   3       14.73       18.40      1.28 o
   3  10   3        9.74        8.77      1.22 o
   4  10   3        0.84       -2.44      2.44 o
   5  10   3        0.04        1.52      2.62 o
   6  10   3        0.13       -3.06      3.06 o
  -5  11   3        3.00       -1.90      3.09 o
  -4  11   3       85.32       95.52      5.55 o
  -3  11   3        3.10        2.87      2.50 o
  -2  11   3        2.38        6.37      1.68 o
  -1  11   3        2.78        4.33      1.37 o
   0  11   3        7.24        9.81      1.12 o
   1  11   3        2.70        4.52      2.54 o
   2  11   3        3.68        4.87      2.09 o
   3  11   3        0.12        1.30      3.39 o
   4  11   3        4.05        5.92      1.59 o
   5  11   3        0.01       -2.33      2.33 o
  -4  12   3        1.48        0.01      2.93 o
  -3  12   3        0.19        4.54      1.93 o
  -2  12   3       13.66       14.16      1.37 o
  -1  12   3        6.57        9.99      1.24 o
   0  12   3       19.01       22.05      1.38 o
   1  12   3        1.34       -2.99      5.74 o
   2  12   3        0.90       -2.62      2.62 o
   3  12   3        3.92        7.39      2.52 o
   4  12   3        0.06       -0.29      2.68 o
  -3  13   3        0.06       -2.87      2.87 o
  -2  13   3        0.33       -0.10      1.54 o
  -1  13   3        2.12        0.11      1.36 o
   0  13   3        5.15        6.78      2.04 o
   1  13   3        7.72       13.72      2.62 o
   2  13   3        1.59       -2.40      4.28 o
   3  13   3        0.18        4.83      1.98 o
   0  14   3        3.77        3.46      1.62 o
   1  14   3        2.35        1.85      1.31 o
   0 -13   4        1.48        0.48      2.72 o
   1 -13   4        3.54        6.59      2.44 o
  -3 -12   4        0.83        2.23      1.56 o
  -2 -12   4        2.97        0.06      1.49 o
  -1 -12   4        3.73        2.08      1.60 o
   0 -12   4        0.38        2.32      2.58 o
   1 -12   4        0.33        1.88      3.41 o
   2 -12   4       13.39       16.19      1.42 o
   3 -12   4        0.57        0.84      2.95 o
  -4 -11   4        0.79        1.02      1.58 o
  -3 -11   4        2.51        7.90      1.20 o
  -2 -11   4        4.31        2.71      1.57 o
  -1 -11   4       37.68       30.88      1.76 o
   0 -11   4        2.84        0.90      1.33 o
   1 -11   4        1.44        1.51      4.15 o
   2 -11   4        3.09        2.64      1.30 o
   3 -11   4        3.10       -2.99      3.41 o
   4 -11   4        0.20        1.01      1.62 o
  -4 -10   4        0.66       -0.68      1.90 o
  -3 -10   4        1.05       -0.68      3.76 o
  -2 -10   4        9.14        3.35      3.34 o
  -1 -10   4       15.32       13.92      2.95 o
   0 -10   4        2.87        4.96      0.99 o
   1 -10   4        9.22        4.66      1.63 o
   2 -10   4       16.74       20.37      1.28 o
   3 -10   4        0.09       -1.69      3.03 o
   4 -10   4        0.05       -0.56      3.80 o
   5 -10   4        0.13       -0.53      2.74 o
  -5  -9   4        2.04        3.54      2.00 o
  -4  -9   4        4.41        4.92      2.11 o
  -3  -9   4        0.00       -2.17      4.33 o
  -2  -9   4       30.04       30.99      1.37 o
  -1  -9   4       32.31       34.37      3.49 o
   0  -9   4       13.44       13.13      1.08 o
   1  -9   4       40.83       46.22      1.52 o
   2  -9   4       20.01       16.37      1.22 o
   3  -9   4      139.78      145.81      6.78 o
   4  -9   4        3.90        3.10      1.04 o
   5  -9   4        0.09        1.82      1.14 o
   6  -9   4        0.36       -1.51      1.51 o
  -6  -8   4        9.62        4.96      2.35 o
  -5  -8   4        9.28        6.27      1.28 o
  -4  -8   4       13.01       14.84      1.24 o
  -3  -8   4       11.41        9.67      2.95 o
  -2  -8   4        9.43        8.71      0.93 o
  -1  -8   4        4.60        3.19      2.00 o
   0  -8   4       91.07       96.18      5.56 o
   1  -8   4       25.50       28.19      1.17 o
   2  -8   4      180.89      179.10      3.96 o
   3  -8   4      341.25      334.51     11.19 o
   4  -8   4        5.59        5.74      1.35 o
   5  -8   4        1.60        4.43      1.36 o
   6  -8   4        0.87        2.23      2.47 o
  -6  -7   4        0.01       -6.52      6.52 o
  -5  -7   4      232.35      241.82     15.87 o
  -4  -7   4        1.26       -1.01      1.01 o
  -3  -7   4        3.98        5.76      1.76 o
  -2  -7   4       24.30       28.19      1.14 o
  -1  -7   4       71.71       59.88      1.46 o
   0  -7   4        3.09        0.02      2.08 o
   1  -7   4       77.28       82.36      3.61 o
   2  -7   4       43.56       44.08      2.69 o
   3  -7   4       21.74       19.68      1.63 o
   4  -7   4        2.35        3.01      1.03 o
   5  -7   4       65.58       62.25      1.92 o
   6  -7   4        2.53        1.78      1.46 o
   7  -7   4        0.23       -2.78      2.91 o
  -6  -6   4        0.14       -2.51      2.51 o
  -5  -6   4       23.92       17.25      1.37 o
  -4  -6   4       83.55       97.25      4.20 o
  -3  -6   4      119.62      123.87      2.35 o
  -2  -6   4        0.52       -0.85      1.57 o
  -1  -6   4       77.75       77.65      3.15 o
   0  -6   4        0.02       -0.40      1.71 o
   1  -6   4       56.60       66.70      2.00 o
   2  -6   4        1.47       -1.54      1.54 o
   3  -6   4      126.13      118.98      2.79 o
   4  -6   4        7.71        6.50      2.00 o
   5  -6   4        3.15        2.46      1.95 o
   6  -6   4        1.20       -2.46      2.46 o
   7  -6   4        1.26        0.02      2.31 o
  -7  -5   4        4.04        5.94      1.60 o
  -6  -5   4        5.41        7.81      1.18 o
  -5  -5   4       30.85       34.43      3.14 o
  -4  -5   4       31.49       27.63      1.23 o
  -3  -5   4        0.01        0.02      3.99 o
  -2  -5   4      214.57      256.61      9.91 o
  -1  -5   4       57.53       47.06      1.14 o
   0  -5   4       13.58       12.69      0.95 o
   1  -5   4       63.93       75.04      1.46 o
   2  -5   4      113.14      115.63      2.36 o
   3  -5   4       45.41       53.69      1.32 o
   4  -5   4       43.02       38.83      3.95 o
   5  -5   4       35.30       36.35      1.44 o
   6  -5   4        0.19       -2.27      2.27 o
   7  -5   4        0.12        0.96      1.98 o
  -7  -4   4        0.52       -1.36      2.44 o
  -6  -4   4        4.62        4.67      5.25 o
  -5  -4   4        0.12       -0.02      2.12 o
  -4  -4   4        3.25        1.99      1.05 o
  -3  -4   4       17.96       15.43      0.86 o
  -2  -4   4       14.29       22.49      0.86 o
  -1  -4   4     1679.87     2081.12     23.38 o
   0  -4   4      166.27      228.50      4.57 o
   1  -4   4      687.11      685.20     17.45 o
   2  -4   4      139.91      132.45      2.76 o
   3  -4   4       66.07       74.49      1.52 o
   4  -4   4      248.23      266.57      5.49 o
   5  -4   4       44.56       40.46      3.87 o
   6  -4   4       21.39       18.37      2.27 o
   7  -4   4        3.16       -2.65      2.65 o
   8  -4   4        0.07       -0.78      3.73 o
  -7  -3   4        0.26        2.39      3.99 o
  -6  -3   4        0.24       -0.63      1.29 o
  -5  -3   4        0.37        1.69      2.05 o
  -4  -3   4        0.22       -0.72      1.72 o
  -3  -3   4      111.13      113.96      2.38 o
  -2  -3   4       82.43       91.88      2.71 o
  -1  -3   4        9.88       14.00      0.63 o
   0  -3   4      611.13      664.75      8.81 o
   1  -3   4      913.93     1100.16     12.95 o
   2  -3   4      487.46      556.01     15.71 o
   3  -3   4       10.35       11.84      0.72 o
   4  -3   4       17.30       17.91      1.82 o
   5  -3   4        4.66        4.46      4.03 o
   6  -3   4       74.44       74.24      2.24 o
   7  -3   4        1.13        4.35      1.40 o
   8  -3   4        0.09       -0.48      2.66 o
  -7  -2   4        0.44       -1.40      2.68 o
  -6  -2   4        0.80        0.93      2.30 o
  -5  -2   4      144.94      141.72      8.86 o
  -4  -2   4       83.48       79.59      2.54 o
  -3  -2   4       25.12       30.00      0.98 o
  -2  -2   4       16.58       21.78      0.75 o
  -1  -2   4      113.04      146.54      2.95 o
   0  -2   4      690.75      783.32      9.67 o
   1  -2   4       74.45       90.06      1.90 o
   2  -2   4     2503.56     3123.97     38.95 o
   3  -2   4      231.42      217.17      9.43 o
   4  -2   4       14.16       11.14      0.80 o
   5  -2   4       30.62       26.26      1.17 o
   6  -2   4        2.32        3.21      0.99 o
   7  -2   4        9.62        5.93      4.87 o
   8  -2   4        0.08        1.51      3.98 o
  -7  -1   4        0.03       -0.05      1.43 o
  -6  -1   4        6.47        6.88      2.06 o
  -5  -1   4       17.73       19.73      1.11 o
  -4  -1   4      172.09      193.84      4.32 o
  -3  -1   4        5.88        8.62      1.68 o
  -2  -1   4       59.67       70.63      1.43 o
  -1  -1   4      597.19      652.81     22.15 o
   0  -1   4      120.06      145.32      4.38 o
   1  -1   4     1871.74     2521.08     25.29 o
   2  -1   4     1261.91     1531.53     17.06 o
   3  -1   4      802.92     1098.60     14.11 o
   4  -1   4        5.80        5.25      1.82 o
   5  -1   4      198.96      220.51      5.02 o
   6  -1   4       34.41       29.14      1.48 o
   7  -1   4        8.04        6.97      1.15 o
   8  -1   4        0.66        1.62      1.15 o
  -7   0   4        0.01       -1.11      1.46 o
  -6   0   4       10.86       10.80      1.17 o
  -5   0   4       13.13       15.19      1.04 o
  -4   0   4       37.50       45.83      1.29 o
  -3   0   4        4.47        4.31      0.63 o
  -2   0   4      840.76     1030.04     28.06 o
  -1   0   4     2015.49     2479.95     40.49 o
   0   0   4      647.93      656.63      8.09 o
   1   0   4      220.61      294.08      4.60 o
   2   0   4       77.83       79.18      1.62 o
   3   0   4       37.09       36.42      2.36 o
   4   0   4      163.56      176.93      6.33 o
   5   0   4      751.14      742.97     12.58 o
   6   0   4      357.83      354.01     14.77 o
   7   0   4       13.54       11.50      1.26 o
   8   0   4        0.11       -2.55      5.52 o
  -7   1   4        0.42        2.86      5.33 o
  -6   1   4        0.04       -2.20      2.20 o
  -5   1   4        0.32        0.06      2.90 o
  -4   1   4        2.17        1.45      4.14 o
  -3   1   4       22.02       28.98      1.16 o
  -2   1   4      208.38      264.62      4.83 o
  -1   1   4     4130.14     5286.05     51.22 o
   0   1   4     3437.29     4071.11     39.86 o
   1   1   4       99.62       93.05      4.12 o
   2   1   4      545.40      663.09      8.70 o
   3   1   4       21.96       23.10      0.81 o
   4   1   4        0.39       -1.26      3.42 o
   5   1   4       46.48       53.51      1.63 o
   6   1   4      815.83      845.88     21.05 o
   7   1   4       11.20       11.95      1.76 o
   8   1   4       13.77       16.70      1.46 o
  -7   2   4        6.54        8.25      1.28 o
  -6   2   4        3.28        4.17      1.01 o
  -5   2   4       71.10       90.29      2.07 o
  -4   2   4        6.80        7.43      0.82 o
  -3   2   4        4.16        7.78      1.17 o
  -2   2   4      271.01      301.69      5.36 o
  -1   2   4      223.09      205.93      7.05 o
   0   2   4     1384.42     1143.45     32.53 o
   1   2   4       12.24        8.32      0.95 o
   2   2   4       24.92       22.23      0.86 o
   3   2   4       10.90        9.41      0.66 o
   4   2   4      511.06      503.75      8.65 o
   5   2   4       38.95       37.51      1.29 o
   6   2   4        1.89        2.64      1.28 o
   7   2   4        4.76        2.07      1.41 o
   8   2   4        1.08        3.49      2.81 o
  -7   3   4        4.78        5.50      1.71 o
  -6   3   4        0.85       -0.39      2.17 o
  -5   3   4        6.10        0.26      1.84 o
  -4   3   4        0.34       -0.02      1.32 o
  -3   3   4       12.90       19.51      1.20 o
  -2   3   4      471.48      402.72      6.58 o
  -1   3   4        3.01        3.14      1.09 o
   0   3   4     1499.89     1062.51     12.39 o
   1   3   4      136.39      101.41      2.05 o
   2   3   4     3395.32     2790.60     29.42 o
   3   3   4     1261.37     1151.28     27.98 o
   4   3   4       19.00       25.60      1.02 o
   5   3   4       33.73       26.76      1.19 o
   6   3   4        2.01       -2.40      2.92 o
   7   3   4        1.02        2.11      2.50 o
   8   3   4        2.63        7.13      1.30 o
  -7   4   4       11.43       12.32      1.54 o
  -6   4   4       15.31       17.79      1.73 o
  -5   4   4        4.63        2.06      2.73 o
  -4   4   4        9.46       11.32      0.92 o
  -3   4   4        0.67       -1.50      1.50 o
  -2   4   4       57.43       44.51      1.10 o
  -1   4   4       68.52       46.86      1.38 o
   0   4   4       50.36       49.68      1.04 o
   1   4   4        0.56       -0.40      0.70 o
   2   4   4       70.79       55.19      1.47 o
   3   4   4      109.98      103.76      7.75 o
   4   4   4       49.62       43.99      1.30 o
   5   4   4       62.18       53.94      1.57 o
   6   4   4       88.25       85.75      2.27 o
   7   4   4        1.23       -1.51      2.53 o
   8   4   4        1.86        3.45      3.88 o
  -7   5   4        0.32       -3.99      4.25 o
  -6   5   4        0.47        2.06      1.36 o
  -5   5   4       19.18       15.82      1.22 o
  -4   5   4        0.01        0.77      0.82 o
  -3   5   4       11.81       14.60      0.94 o
  -2   5   4       80.13       63.72      1.37 o
  -1   5   4      180.07      131.61      2.62 o
   0   5   4        8.68        7.96      1.19 o
   1   5   4      196.01      140.91      2.94 o
   2   5   4        1.24        1.39      1.43 o
   3   5   4        0.94       -1.43      1.52 o
   4   5   4      243.76      234.75      6.37 o
   5   5   4        0.15        2.33      1.38 o
   6   5   4        0.00        0.41      3.80 o
   7   5   4        0.19        3.54      1.54 o
  -7   6   4        0.00        0.17      3.03 o
  -6   6   4        0.72        0.86      1.44 o
  -5   6   4       22.92       19.79      1.30 o
  -4   6   4       72.44       58.74      2.28 o
  -3   6   4        0.40        1.41      1.04 o
  -2   6   4        1.58        0.76      1.97 o
  -1   6   4      100.66       84.21      1.72 o
   0   6   4        7.52        7.80      1.16 o
   1   6   4       81.22       77.06      1.49 o
   2   6   4       46.20       40.52      1.15 o
   3   6   4       28.67       26.79      1.06 o
   4   6   4        1.26        1.83      1.06 o
   5   6   4        1.71       -0.19      0.94 o
   6   6   4      113.10      103.82      4.36 o
   7   6   4        4.43        3.49      1.67 o
  -6   7   4        0.17       -1.66      2.67 o
  -5   7   4        0.15        1.41      2.42 o
  -4   7   4       14.68       10.70      4.11 o
  -3   7   4        0.69        1.63      1.93 o
  -2   7   4       72.84       59.23      1.48 o
  -1   7   4      298.48      244.91      4.97 o
   0   7   4       22.18       21.68      2.43 o
   1   7   4      102.78       87.33      1.79 o
   2   7   4        4.16        3.22      2.20 o
   3   7   4       34.53       31.75      1.20 o
   4   7   4        1.40        0.35      2.16 o
   5   7   4        0.00        0.53      1.24 o
   6   7   4        3.36        4.15      1.46 o
   7   7   4        1.43       -0.24      1.70 o
  -6   8   4        0.25       -0.57      4.42 o
  -5   8   4        4.21        2.61      1.46 o
  -4   8   4        2.46        4.18      2.30 o
  -3   8   4        3.41        5.95      2.92 o
  -2   8   4       13.56       13.66      1.63 o
  -1   8   4      103.56       88.94      1.85 o
   0   8   4        0.46        1.43      1.84 o
   1   8   4       11.13        8.08      1.20 o
   2   8   4      124.45      108.20      2.14 o
   3   8   4        0.84       -1.39      2.15 o
   4   8   4       12.52       15.30      3.14 o
   5   8   4        8.45        7.36      1.15 o
   6   8   4        0.05       -2.51      2.51 o
   7   8   4        2.17        4.38      2.31 o
  -6   9   4        1.19        1.02      2.68 o
  -5   9   4        0.38       -0.12      2.70 o
  -4   9   4        4.53        2.31      3.08 o
  -3   9   4        2.52        1.36      1.71 o
  -2   9   4       12.61       10.08      1.71 o
  -1   9   4        3.08        4.08      0.98 o
   0   9   4       27.10       25.83      3.46 o
   1   9   4       32.65       24.74      1.21 o
   2   9   4        5.08        5.79      2.43 o
   3   9   4      243.65      217.40      4.64 o
   4   9   4        0.98       -1.05      2.26 o
   5   9   4       17.36       18.91      1.78 o
   6   9   4        0.11       -3.30      3.99 o
  -5  10   4       20.53       23.99      1.65 o
  -4  10   4       25.03       27.69      1.60 o
  -3  10   4        5.22        7.01      1.70 o
  -2  10   4        0.79        3.77      1.25 o
  -1  10   4        0.57        3.18      1.00 o
   0  10   4        2.43        3.83      2.93 o
   1  10   4       30.31       31.81      1.42 o
   2  10   4      436.24      438.93      9.21 o
   3  10   4       81.72       73.09      3.00 o
   4  10   4        0.73       -2.69      3.99 o
   5  10   4        0.00        0.16      2.08 o
   6  10   4        0.15       -4.64      7.66 o
  -4  11   4        0.34        1.58      1.31 o
  -3  11   4        1.42        0.25      2.68 o
  -2  11   4        0.23       -1.78      2.44 o
  -1  11   4        1.38        0.55      5.06 o
   0  11   4        3.16        8.95      6.25 o
   1  11   4        6.48        7.86      1.84 o
   2  11   4        0.17       -0.30      4.50 o
   3  11   4       22.89       30.02      1.56 o
   4  11   4       18.45       19.75      1.46 o
   5  11   4       16.85       19.13      2.46 o
  -4  12   4        0.57       -2.98      2.98 o
  -3  12   4        1.92       -0.80      2.39 o
  -2  12   4        3.34        2.57      2.12 o
  -1  12   4        1.07        1.57      2.46 o
   0  12   4        0.07        2.46      4.42 o
   1  12   4        3.02        2.98      1.41 o
   2  12   4        0.34       -0.61      1.42 o
   3  12   4        4.86        3.51      1.60 o
   4  12   4        0.07       -3.65      3.65 o
  -2  13   4        0.22       -3.16      7.99 o
  -1  13   4       14.31       16.51      1.51 o
   0  13   4        1.45        1.24      3.57 o
   1  13   4        0.00       -0.99      2.81 o
   2  13   4        0.80       -1.11      1.95 o
   3  13   4        1.28       -2.82      2.82 o
  -2 -12   5        0.00        1.12      1.51 o
  -1 -12   5        0.65       -2.54      2.54 o
   0 -12   5        0.02        0.63      1.12 o
   1 -12   5        7.14        9.70      1.30 o
   2 -12   5        0.93       -2.69      2.69 o
   3 -12   5        0.42       -1.56      2.85 o
  -3 -11   5        3.66        4.33      1.85 o
  -2 -11   5        0.81        2.32      2.41 o
  -1 -11   5        3.08        2.17      1.40 o
   0 -11   5        0.06       -1.03      3.80 o
   1 -11   5        0.05        2.07      1.35 o
   2 -11   5        2.97        3.09      3.04 o
   3 -11   5        0.32       -0.99      3.15 o
   4 -11   5        1.82        0.18      1.56 o
  -4 -10   5        0.00        2.76      1.50 o
  -3 -10   5        3.62        1.17      1.43 o
  -2 -10   5       75.57       73.39      5.94 o
  -1 -10   5        0.29        0.01      4.01 o
   0 -10   5        8.13       10.03      1.76 o
   1 -10   5       18.69       21.16      1.26 o
   2 -10   5        0.69       -0.01      2.37 o
   3 -10   5        0.01        2.09      2.28 o
   4 -10   5        1.17       -0.14      1.89 o
   5 -10   5        0.87        0.34      4.09 o
  -5  -9   5        0.58       -2.64      2.64 o
  -4  -9   5        0.69        0.62      1.89 o
  -3  -9   5        9.78       10.92      1.15 o
  -2  -9   5       20.87       20.87      2.25 o
  -1  -9   5        2.65        0.46      0.93 o
   0  -9   5        1.65        2.92      1.17 o
   1  -9   5       15.27       15.19      2.81 o
   2  -9   5       26.38       28.95      1.39 o
   3  -9   5        0.27       -4.47      5.09 o
   4  -9   5        0.75       -2.25      2.25 o
   5  -9   5        1.37        0.97      2.54 o
  -5  -8   5        1.00       -1.61      5.52 o
  -4  -8   5        0.04        0.51      1.04 o
  -3  -8   5        7.00        6.92      2.03 o
  -2  -8   5        2.52       -0.53      1.13 o
  -1  -8   5       54.83       53.82      3.66 o
   0  -8   5       14.66       15.89      3.90 o
   1  -8   5       40.74       35.75      1.35 o
   2  -8   5       80.57       83.86      2.06 o
   3  -8   5        5.18        1.24      3.57 o
   4  -8   5        0.15       -0.21      1.66 o
   5  -8   5        9.10       10.87      2.00 o
   6  -8   5        0.20       -2.42      2.42 o
  -6  -7   5        0.48       -0.53      2.61 o
  -5  -7   5       20.58       15.82      1.42 o
  -4  -7   5       82.31       79.77      5.83 o
  -3  -7   5        6.08        7.68      2.16 o
  -2  -7   5       14.90       14.49      1.00 o
  -1  -7   5       48.34       47.74      2.09 o
   0  -7   5        4.47        4.65      0.89 o
   1  -7   5       73.13       71.69      2.74 o
   2  -7   5     1601.87     1629.25     75.03 o
   3  -7   5        3.30        4.88      0.91 o
   4  -7   5       14.65       16.78      3.57 o
   5  -7   5        6.02        5.65      1.16 o
   6  -7   5        5.87        9.30      1.22 o
  -6  -6   5       21.42       16.73      3.30 o
  -5  -6   5       18.76       17.92      2.11 o
  -4  -6   5       94.87      112.83      6.94 o
  -3  -6   5       15.98       12.18      1.47 o
  -2  -6   5       12.90       15.13      0.94 o
  -1  -6   5        0.35        1.68      1.09 o
   0  -6   5       12.13       15.53      0.84 o
   1  -6   5        3.49        5.25      1.93 o
   2  -6   5      130.53      139.36      2.88 o
   3  -6   5       59.67       56.31      1.50 o
   4  -6   5       33.89       32.38      1.31 o
   5  -6   5        0.37        0.65      2.37 o
   6  -6   5        4.10        4.94      3.25 o
   7  -6   5        2.03       -2.72      2.72 o
  -6  -5   5        0.29        2.43      1.44 o
  -5  -5   5        0.80        0.12      2.35 o
  -4  -5   5       73.83       77.09      4.17 o
  -3  -5   5        0.08       -0.25      1.73 o
  -2  -5   5      707.50      784.88     11.78 o
  -1  -5   5        4.47        6.04      4.03 o
   0  -5   5      141.34      145.01      3.07 o
   1  -5   5       13.68       13.82      0.75 o
   2  -5   5       52.18       50.65      1.40 o
   3  -5   5       20.87       20.95      0.99 o
   4  -5   5       38.80       33.32      1.33 o
   5  -5   5       12.76       13.18      1.13 o
   6  -5   5        0.21       -1.28      1.28 o
   7  -5   5        0.00        1.10      1.47 o
  -7  -4   5        0.15       -1.21      4.14 o
  -6  -4   5        0.03       -0.51      2.24 o
  -5  -4   5        6.06        7.76      1.03 o
  -4  -4   5        8.71        8.61      1.54 o
  -3  -4   5       10.44        9.82      5.75 o
  -2  -4   5       22.94       23.57      0.95 o
  -1  -4   5      403.05      488.50      7.87 o
   0  -4   5       61.07       54.37      1.19 o
   1  -4   5       30.21       30.53      0.91 o
   2  -4   5        5.97        8.41      0.67 o
   3  -4   5        0.11        1.00      1.52 o
   4  -4   5        0.02        0.98      0.76 o
   5  -4   5        0.26        0.66      2.08 o
   6  -4   5       67.39       54.94      3.49 o
   7  -4   5        4.50        7.21      4.07 o
  -7  -3   5        0.51        1.38      2.22 o
  -6  -3   5        1.96        2.97      1.38 o
  -5  -3   5        4.65       -1.41      3.93 o
  -4  -3   5       11.05       11.59      5.82 o
  -3  -3   5       71.54       66.54      1.50 o
  -2  -3   5      142.99      159.11      3.34 o
  -1  -3   5        9.90        9.69      0.62 o
   0  -3   5      419.85      423.10      6.76 o
   1  -3   5        5.65        3.90      0.87 o
   2  -3   5      135.26      139.32      6.01 o
   3  -3   5       54.25       60.80      1.36 o
   4  -3   5        3.61       -1.57      4.82 o
   5  -3   5        2.64        2.19      2.52 o
   6  -3   5        0.66        0.77      1.63 o
   7  -3   5        0.33        3.26      1.39 o
   8  -3   5        0.23       -3.27      3.55 o
  -7  -2   5        1.58        4.96      1.74 o
  -6  -2   5        0.45       -1.25      2.66 o
  -5  -2   5       11.16        8.89      1.85 o
  -4  -2   5        0.66       -1.84      1.84 o
  -3  -2   5       46.12       46.76      1.22 o
  -2  -2   5        7.06        6.41      0.62 o
  -1  -2   5      156.50      163.84      3.37 o
   0  -2   5       16.33       15.35      0.67 o
   1  -2   5       21.23       27.46      0.78 o
   2  -2   5     4694.85     5970.84    130.43 o
   3  -2   5       82.04       83.98      1.98 o
   4  -2   5       67.33       75.61      1.87 o
   5  -2   5        5.13        6.65      3.15 o
   6  -2   5       19.95       18.27      1.24 o
   7  -2   5        0.64       -3.99      3.99 o
   8  -2   5        0.77       -1.56      1.56 o
  -7  -1   5        0.11       -2.55      2.55 o
  -6  -1   5        4.47        6.04      1.09 o
  -5  -1   5        1.79        1.60      1.19 o
  -4  -1   5        0.09        0.13      2.30 o
  -3  -1   5        2.55        1.85      0.85 o
  -2  -1   5      142.52      138.83      6.69 o
  -1  -1   5      108.24       94.06      1.84 o
   0  -1   5       14.95       10.67      0.53 o
   1  -1   5       17.88       18.75      0.89 o
   2  -1   5       44.80       69.30      1.35 o
   3  -1   5       84.10       96.83      1.97 o
   4  -1   5       27.93       29.24      1.05 o
   5  -1   5       59.87       67.22      2.76 o
   6  -1   5       49.95       51.86      3.33 o
   7  -1   5        0.76        1.27      2.30 o
   8  -1   5        0.54       -3.77      4.33 o
  -7   0   5        0.52       -3.06      3.06 o
  -6   0   5        4.01        6.22      3.44 o
  -5   0   5      171.31      184.35      4.08 o
  -4   0   5        0.36       -1.74      1.74 o
  -3   0   5      131.81      168.70      3.52 o
  -2   0   5     1678.36     1973.71     22.36 o
  -1   0   5      350.75      409.31     13.32 o
   0   0   5      158.97      154.85      2.98 o
   1   0   5      136.42      193.08      3.83 o
   2   0   5       28.40       38.76      1.09 o
   3   0   5       15.91       17.48      0.77 o
   4   0   5        7.68        9.91      0.80 o
   5   0   5      374.49      393.00      8.36 o
   6   0   5      386.31      386.99      8.34 o
   7   0   5        0.27       -2.46      2.46 o
   8   0   5        0.24        3.78      1.57 o
  -7   1   5        1.03        4.73      1.15 o
  -6   1   5        8.84       12.29      4.07 o
  -5   1   5        1.96        2.32      1.20 o
  -4   1   5       14.27       15.34      1.52 o
  -3   1   5      144.48      172.68      5.48 o
  -2   1   5        0.09       -1.50      2.00 o
  -1   1   5      359.93      502.18      7.25 o
   0   1   5      144.65      171.50      3.38 o
   1   1   5      251.42      254.75     16.61 o
   2   1   5      147.91      169.59      3.41 o
   3   1   5      283.80      325.87      9.34 o
   4   1   5       67.77       79.85      1.64 o
   5   1   5      146.44      165.11      3.63 o
   6   1   5      657.85      692.05     13.59 o
   7   1   5        0.18        2.33      2.32 o
   8   1   5        0.02        0.16      2.91 o
  -7   2   5        0.00       -2.27      2.27 o
  -6   2   5        3.51        2.06      2.11 o
  -5   2   5        2.81        1.35      2.04 o
  -4   2   5        0.16        0.95      2.08 o
  -3   2   5        0.03        0.81      1.51 o
  -2   2   5      395.24      464.28      7.40 o
  -1   2   5      647.11      729.19     19.37 o
   0   2   5      286.84      283.38     11.19 o
   1   2   5       36.74       34.70      0.87 o
   2   2   5      180.94      154.45      3.28 o
   3   2   5      134.10      130.60      2.71 o
   4   2   5       55.59       53.98      1.38 o
   5   2   5       20.22       19.23      1.11 o
   6   2   5        1.32        4.84      3.01 o
   7   2   5        0.07       -2.46      2.46 o
   8   2   5       18.16       21.57      2.14 o
  -7   3   5        1.98        0.50      1.59 o
  -6   3   5        0.09       -2.23      2.23 o
  -5   3   5        1.01       -2.12      2.12 o
  -4   3   5       10.70       11.24      0.94 o
  -3   3   5        0.61       -1.54      1.54 o
  -2   3   5      297.69      298.83     12.60 o
  -1   3   5     2176.44     1965.62     27.08 o
   0   3   5      342.46      279.02     13.51 o
   1   3   5      220.88      188.74      3.76 o
   2   3   5      616.10      501.27      7.66 o
   3   3   5       66.85       72.14      1.50 o
   4   3   5       44.57       44.26      1.59 o
   5   3   5        2.42        0.14      1.98 o
   6   3   5        0.11       -1.28      1.28 o
   7   3   5       15.42       17.55      1.38 o
   8   3   5        0.05        1.89      1.38 o
  -7   4   5        1.03       -0.01      1.48 o
  -6   4   5        0.07        2.21      1.41 o
  -5   4   5        5.63       -3.20      3.20 o
  -4   4   5       44.95       50.35      5.56 o
  -3   4   5       13.63       13.63      1.84 o
  -2   4   5       20.40       21.55      1.47 o
  -1   4   5       33.87       26.11      1.46 o
   0   4   5        8.35        6.86      0.63 o
   1   4   5      111.54       81.60      4.03 o
   2   4   5       38.27       28.12      1.51 o
   3   4   5       17.22       15.30      0.83 o
   4   4   5        6.24        3.11      1.04 o
   5   4   5        4.32        1.91      1.17 o
   6   4   5        0.42       -1.17      1.52 o
   7   4   5        0.92       -2.46      2.46 o
   8   4   5        3.03        4.10      1.51 o
  -7   5   5        3.84        7.49      1.36 o
  -6   5   5        3.11        1.28      1.52 o
  -5   5   5      137.53      141.24      6.09 o
  -4   5   5        4.10        3.27      1.78 o
  -3   5   5        4.39        6.85      1.81 o
  -2   5   5       18.99       19.35      1.35 o
  -1   5   5      146.40       99.01      1.88 o
   0   5   5       59.70       45.65      1.89 o
   1   5   5        0.32       -2.35      2.35 o
   2   5   5        7.56        8.05      1.28 o
   3   5   5      118.65       97.99      4.99 o
   4   5   5       90.27       80.90      1.83 o
   5   5   5        4.17        7.44      1.98 o
   6   5   5        9.61        6.84      1.49 o
   7   5   5        2.02       -0.88      2.71 o
  -7   6   5        0.72       -2.89      2.89 o
  -6   6   5        0.74       -2.79      3.22 o
  -5   6   5        5.49        5.11      3.33 o
  -4   6   5       17.72       18.23      1.68 o
  -3   6   5       27.96       24.41      1.15 o
  -2   6   5        2.28        1.58      1.71 o
  -1   6   5      147.98      115.17      6.82 o
   0   6   5      190.37      133.71      5.71 o
   1   6   5       33.32       27.19      1.00 o
   2   6   5       18.16       16.57      0.92 o
   3   6   5        0.01       -0.09      0.99 o
   4   6   5        6.71        5.88      0.94 o
   5   6   5       10.05        4.48      1.87 o
   6   6   5       11.05        9.63      1.78 o
   7   6   5        0.18       -3.74      3.74 o
  -6   7   5        0.05       -2.54      5.36 o
  -5   7   5        0.25       -4.63      4.95 o
  -4   7   5       12.26       13.38      1.97 o
  -3   7   5        0.82       -1.79      2.22 o
  -2   7   5        2.40        4.03      1.40 o
  -1   7   5       46.77       43.39      4.26 o
   0   7   5       44.63       30.13      1.11 o
   1   7   5        0.88       -1.67      1.67 o
   2   7   5        0.16       -1.70      1.70 o
   3   7   5       11.13       11.13      2.57 o
   4   7   5        1.41        0.60      1.92 o
   5   7   5      110.57      101.33      8.24 o
   6   7   5       14.59       11.22      1.30 o
   7   7   5        1.77       -0.78      2.24 o
  -6   8   5        0.05        4.95      2.17 o
  -5   8   5        0.18        1.27      8.21 o
  -4   8   5        0.86        1.13      2.34 o
  -3   8   5        4.80        3.85      1.02 o
  -2   8   5        8.22        7.39      1.01 o
  -1   8   5      137.25      107.67      2.12 o
   0   8   5        2.48        3.85      2.11 o
   1   8   5       45.68       40.55      1.79 o
   2   8   5       75.39       63.55      2.39 o
   3   8   5        0.03       -2.10      2.10 o
   4   8   5       98.67       90.03      2.22 o
   5   8   5        0.83        0.94      2.43 o
   6   8   5        6.77        5.48      1.67 o
  -5   9   5        3.84       -0.65      2.95 o
  -4   9   5        0.78       -0.35      1.41 o
  -3   9   5        2.86        8.58      1.08 o
  -2   9   5        2.02        1.26      1.30 o
  -1   9   5        9.36        9.68      1.08 o
   0   9   5       22.00       20.83      1.15 o
   1   9   5       51.73       44.91      1.68 o
   2   9   5      176.17      156.03      3.06 o
   3   9   5      189.94      168.73      8.96 o
   4   9   5        0.07       -0.45      3.00 o
   5   9   5        0.72        2.63      4.50 o
   6   9   5        3.18        5.91      2.55 o
  -5  10   5        4.98        9.84      1.46 o
  -4  10   5        4.64        5.66      6.61 o
  -3  10   5        0.28       -2.11      4.01 o
  -2  10   5        0.82        1.81      2.36 o
  -1  10   5        3.86       -1.35      2.35 o
   0  10   5        0.52        0.60      1.23 o
   1  10   5        3.14        2.51      6.55 o
   2  10   5      108.00      113.31      2.49 o
   3  10   5        8.90        7.58      1.19 o
   4  10   5        8.28        8.77      2.17 o
   5  10   5        0.29       -0.44      1.54 o
  -4  11   5        1.23        0.86      2.63 o
  -3  11   5        0.28       -1.24      3.20 o
  -2  11   5        2.11        2.20      1.55 o
  -1  11   5        0.79        0.25      2.39 o
   0  11   5        0.05        0.96      1.33 o
   1  11   5        2.10        3.40      1.12 o
   2  11   5        0.36       -1.51      1.51 o
   3  11   5       39.67       39.87      1.73 o
   4  11   5        0.37       -5.32      6.09 o
   5  11   5       10.36       15.10      2.24 o
  -3  12   5        0.23        0.02      1.63 o
  -2  12   5        0.47       -2.48      2.48 o
  -1  12   5        1.11       -1.13      4.23 o
   0  12   5        0.14        3.06      3.46 o
   1  12   5        0.07       -1.27      2.95 o
   2  12   5        0.41       -3.87      4.77 o
   3  12   5        1.44        4.08      1.60 o
   4  12   5        0.03        2.04      2.95 o
  -2  13   5        2.60        3.18      1.49 o
  -1  13   5        1.31        2.83      1.22 o
   0  13   5        1.03        0.16      1.62 o
   1  13   5        1.22        3.91      4.07 o
   2  13   5        7.38       10.75      1.43 o
   3  13   5        0.38        0.19      2.95 o
  -1 -12   6        0.55        2.77      1.93 o
   0 -12   6        2.09        2.20      1.49 o
   1 -12   6        0.25        0.88      2.74 o
   2 -12   6        3.75        4.74      1.25 o
  -3 -11   6        0.00       -0.83      2.72 o
  -2 -11   6        8.06       -1.80      4.61 o
  -1 -11   6        7.50        5.30      2.93 o
   0 -11   6        4.92        6.01      1.48 o
   1 -11   6        6.20        4.44      1.19 o
   2 -11   6        0.10       -2.39      2.39 o
   3 -11   6        0.74        1.23      3.69 o
  -4 -10   6        1.85        5.11      1.90 o
  -3 -10   6        1.18       -3.20      3.20 o
  -2 -10   6        2.97        2.45      1.42 o
  -1 -10   6        6.42        6.39      1.11 o
   0 -10   6        1.14        0.52      2.22 o
   1 -10   6        6.71        6.66      1.08 o
   2 -10   6        1.35        1.79      2.41 o
   3 -10   6        2.38        3.89      1.36 o
   4 -10   6        0.59        1.68      1.13 o
  -4  -9   6        0.08        1.17      2.38 o
  -3  -9   6        8.54        1.96      4.64 o
  -2  -9   6       26.65       23.27      2.09 o
  -1  -9   6       73.08       61.94      4.25 o
   0  -9   6       11.85       10.47      1.52 o
   1  -9   6       11.60       10.83      1.13 o
   2  -9   6        0.04       -2.15      2.15 o
   3  -9   6        0.47       -1.25      1.25 o
   4  -9   6        0.42       -0.29      2.43 o
   5  -9   6        0.01        1.73      1.50 o
  -5  -8   6        3.44        0.22      2.67 o
  -4  -8   6        3.90        4.80      1.43 o
  -3  -8   6        0.20       -2.55      3.57 o
  -2  -8   6        0.51        0.49      3.12 o
  -1  -8   6        1.68       -2.02      2.02 o
   0  -8   6        0.46       -1.91      1.91 o
   1  -8   6      576.79      614.18     32.20 o
   2  -8   6       50.98       50.17      2.14 o
   3  -8   6        5.06        6.67      3.85 o
   4  -8   6        0.19        1.36      2.30 o
   5  -8   6        0.14       -1.08      2.36 o
   6  -8   6        0.98        1.68      1.52 o
  -5  -7   6       63.23       60.34      6.21 o
  -4  -7   6        3.37        0.29      1.39 o
  -3  -7   6        2.83        2.92      5.12 o
  -2  -7   6        6.47        8.22      0.96 o
  -1  -7   6       12.94       13.98      1.66 o
   0  -7   6        0.00       -1.79      1.79 o
   1  -7   6       59.47       63.50      1.65 o
   2  -7   6      122.33      137.04      4.74 o
   3  -7   6        0.04       -1.09      2.04 o
   4  -7   6        4.63        5.12      3.82 o
   5  -7   6        0.54        3.00      1.04 o
   6  -7   6        0.80       -2.27      2.27 o
  -6  -6   6       16.96       15.26      1.51 o
  -5  -6   6       17.70       13.05      1.79 o
  -4  -6   6        0.09       -1.32      1.32 o
  -3  -6   6        1.63        0.00      2.79 o
  -2  -6   6       29.05       30.65      3.09 o
  -1  -6   6        2.74        1.13      0.96 o
   0  -6   6      111.37      116.95      2.41 o
   1  -6   6      167.29      164.14      3.39 o
   2  -6   6       10.73        7.97      1.98 o
   3  -6   6       20.64       16.61      1.04 o
   4  -6   6       12.62       14.04      1.12 o
   5  -6   6        7.67        2.18      2.38 o
   6  -6   6        0.32        2.30      1.10 o
   7  -6   6        0.05        1.32      4.01 o
  -6  -5   6       23.11       24.87      5.45 o
  -5  -5   6       65.54       65.48      3.04 o
  -4  -5   6       29.27       28.47      1.90 o
  -3  -5   6        1.96        3.68      1.38 o
  -2  -5   6        8.80       11.47      0.87 o
  -1  -5   6      198.14      206.14      4.18 o
   0  -5   6       99.23      120.39      2.62 o
   1  -5   6       29.10       31.30      1.03 o
   2  -5   6        6.94        4.63      0.99 o
   3  -5   6       30.00       26.58      1.16 o
   4  -5   6       19.06       19.69      1.12 o
   5  -5   6      287.54      236.42      9.51 o
   6  -5   6        3.97        5.18      1.44 o
   7  -5   6        0.00       -2.40      2.85 o
  -6  -4   6        1.53       -0.92      2.55 o
  -5  -4   6        3.48        2.42      1.68 o
  -4  -4   6        0.55        2.46      2.03 o
  -3  -4   6        0.66       -1.74      1.74 o
  -2  -4   6       22.54       18.64      0.94 o
  -1  -4   6       95.01      121.11      2.53 o
   0  -4   6        0.56        0.07      1.31 o
   1  -4   6      103.84      114.03      2.43 o
   2  -4   6        0.22       -0.74      1.89 o
   3  -4   6       23.11       23.92      2.47 o
   4  -4   6       12.60       15.27      1.01 o
   5  -4   6       20.53       22.03      1.25 o
   6  -4   6        0.74        2.11      1.28 o
   7  -4   6        3.08       -1.96      2.06 o
  -7  -3   6        0.02       -2.76      2.76 o
  -6  -3   6        0.87       -2.27      2.27 o
  -5  -3   6       13.22       10.18      2.36 o
  -4  -3   6        3.65       -0.13      2.06 o
  -3  -3   6        7.48        7.57      2.03 o
  -2  -3   6       67.49       80.38      1.66 o
  -1  -3   6      223.96      222.76      4.42 o
   0  -3   6       55.57       65.03      1.35 o
   1  -3   6      145.27      209.58      4.10 o
   2  -3   6        7.20        8.67      0.67 o
   3  -3   6        2.09        1.53      1.57 o
   4  -3   6      131.20      131.38      2.75 o
   5  -3   6        0.19        0.94      0.90 o
   6  -3   6        5.43        5.77      1.09 o
   7  -3   6       13.56       12.93      3.08 o
  -7  -2   6        0.55       -2.70      2.70 o
  -6  -2   6        4.04        0.01      5.39 o
  -5  -2   6        0.00        2.79      1.21 o
  -4  -2   6       10.84       13.24      1.00 o
  -3  -2   6       87.19       90.41      1.95 o
  -2  -2   6      289.20      292.51      5.94 o
  -1  -2   6      171.24      204.62      8.05 o
   0  -2   6        0.03       -0.61      0.61 o
   1  -2   6       23.67       26.98      0.83 o
   2  -2   6        0.33       -0.13      0.56 o
   3  -2   6      105.47      117.95      2.74 o
   4  -2   6        7.84        7.80      3.20 o
   5  -2   6        7.87        9.24      0.99 o
   6  -2   6        6.70        9.31      1.11 o
   7  -2   6        0.23       -1.66      1.66 o
   8  -2   6        8.06        9.49      1.88 o
  -7  -1   6        0.01        1.03      2.68 o
  -6  -1   6        4.27        4.22      1.51 o
  -5  -1   6        9.34        8.83      1.09 o
  -4  -1   6       47.69       50.58      1.48 o
  -3  -1   6        0.10        0.39      1.62 o
  -2  -1   6       48.60       51.03      1.22 o
  -1  -1   6       43.92       45.76      1.43 o
   0  -1   6      104.47      127.27      3.98 o
   1  -1   6      952.72     1174.85     14.02 o
   2  -1   6      173.90      221.50      7.78 o
   3  -1   6      224.28      278.29      5.72 o
   4  -1   6        0.34       -0.28      1.66 o
   5  -1   6        5.98        8.78      2.25 o
   6  -1   6       52.03       51.66      1.77 o
   7  -1   6        3.73        4.07      1.62 o
   8  -1   6        0.74        0.96      1.64 o
  -7   0   6        0.01       -4.98      4.98 o
  -6   0   6       16.39       12.33      1.30 o
  -5   0   6       18.68       16.46      1.21 o
  -4   0   6       10.65       11.30      0.96 o
  -3   0   6       89.63      119.65      2.51 o
  -2   0   6       16.84       18.09      0.92 o
  -1   0   6      116.49      117.09      6.83 o
   0   0   6      802.26      769.19     15.47 o
   1   0   6       77.41      108.66      3.20 o
   2   0   6       26.89       35.88      2.17 o
   3   0   6      224.41      260.64      9.18 o
   4   0   6      215.65      236.37      7.05 o
   5   0   6     1260.47     1357.40     20.41 o
   6   0   6        4.06        1.39      8.66 o
   7   0   6        1.94        0.56      2.03 o
   8   0   6        6.96        6.81      1.68 o
  -7   1   6        0.06       -2.73      2.73 o
  -6   1   6        2.08        2.81      2.46 o
  -5   1   6        3.61       -2.08      2.25 o
  -4   1   6      125.30      144.61      5.36 o
  -3   1   6        4.49        6.93      5.03 o
  -2   1   6       88.02       92.29      1.89 o
  -1   1   6      166.47      198.96      6.74 o
   0   1   6      113.36      145.26      3.15 o
   1   1   6       36.90       38.68      0.95 o
   2   1   6     1237.57     1565.16     18.06 o
   3   1   6      209.83      239.44      9.56 o
   4   1   6        5.38        8.23      2.92 o
   5   1   6       30.75       30.77      2.25 o
   6   1   6        3.13       -1.92      3.31 o
   7   1   6        0.32       -3.06      5.53 o
   8   1   6        0.31       -0.02      1.57 o
  -7   2   6        0.01       -0.61      2.75 o
  -6   2   6        2.74        1.56      1.50 o
  -5   2   6        0.14       -0.05      2.20 o
  -4   2   6        3.16       -0.64      1.08 o
  -3   2   6       34.86       39.41      2.77 o
  -2   2   6     5667.14     6783.26     67.35 o
  -1   2   6     1188.35     1417.75     22.19 o
   0   2   6        6.06        5.64      0.61 o
   1   2   6        4.83        0.73      2.09 o
   2   2   6       17.78       18.97      1.38 o
   3   2   6        0.02       -0.81      0.81 o
   4   2   6       11.64        9.71      1.41 o
   5   2   6      178.45      187.12      4.04 o
   6   2   6        6.86        5.51      1.68 o
   7   2   6        1.75       -3.87      4.87 o
   8   2   6        1.27        1.67      1.63 o
  -7   3   6        1.62       -0.57      1.55 o
  -6   3   6        0.83       -2.32      2.32 o
  -5   3   6        0.41       -2.62      4.47 o
  -4   3   6        0.18       -1.49      1.89 o
  -3   3   6       15.20       16.70      0.94 o
  -2   3   6      252.55      273.44      5.73 o
  -1   3   6      170.28      171.85      3.70 o
   0   3   6      302.50      250.26      8.32 o
   1   3   6       15.36       12.77      0.71 o
   2   3   6      139.78      117.38      2.42 o
   3   3   6        2.84        7.45      2.77 o
   4   3   6       10.46       13.34      0.94 o
   5   3   6       16.83       14.39      1.12 o
   6   3   6        3.86        3.99      1.39 o
   7   3   6        1.96       -2.76      2.90 o
   8   3   6        5.69        0.42      2.58 o
  -7   4   6        0.00        4.08      3.31 o
  -6   4   6        9.49        9.47      1.27 o
  -5   4   6        4.01        8.22      1.09 o
  -4   4   6        0.29        0.76      2.07 o
  -3   4   6        8.78        9.76      0.92 o
  -2   4   6       28.79       34.04      1.12 o
  -1   4   6       23.91       14.93      0.81 o
   0   4   6        4.87        5.56      0.68 o
   1   4   6      316.07      250.01     15.65 o
   2   4   6       14.62       14.23      1.00 o
   3   4   6       11.64       12.46      0.86 o
   4   4   6       57.18       53.59      1.79 o
   5   4   6       26.24       26.24      1.28 o
   6   4   6        8.98        8.49      1.15 o
   7   4   6        0.82       -0.89      1.71 o
  -6   5   6        0.95        1.92      2.58 o
  -5   5   6        0.04        3.10      1.34 o
  -4   5   6        1.77        1.60      0.94 o
  -3   5   6        0.80       -1.52      3.25 o
  -2   5   6       64.17       70.19      1.71 o
  -1   5   6        7.77        7.35      1.52 o
   0   5   6        9.39       10.60      2.38 o
   1   5   6        0.00       -0.65      1.50 o
   2   5   6     1414.74     1201.46     24.89 o
   3   5   6       15.70       13.25      1.74 o
   4   5   6        6.77        4.77      2.69 o
   5   5   6       42.30       31.95      1.47 o
   6   5   6       27.17       25.01      1.71 o
   7   5   6        0.74       -2.54      3.15 o
  -6   6   6        2.10       -2.50      2.67 o
  -5   6   6        1.49        3.57      1.74 o
  -4   6   6        3.84        4.83      1.33 o
  -3   6   6        0.29       -1.73      2.12 o
  -2   6   6        0.33        0.95      1.20 o
  -1   6   6        0.39        0.53      2.09 o
   0   6   6        7.48       10.76      1.55 o
   1   6   6        8.06        8.07      3.96 o
   2   6   6       28.13       25.63      1.10 o
   3   6   6        2.69        3.63      0.85 o
   4   6   6       11.94       13.16      1.24 o
   5   6   6       52.19       45.73      2.08 o
   6   6   6       70.79       56.89      5.63 o
   7   6   6        0.02       -2.58      2.79 o
  -6   7   6        0.04       -3.71      3.71 o
  -5   7   6        0.37       -0.47      1.47 o
  -4   7   6        5.17        7.73      1.12 o
  -3   7   6        3.61        1.34      2.28 o
  -2   7   6       95.60       82.11      1.85 o
  -1   7   6        2.08        3.39      3.55 o
   0   7   6        2.00       -1.82      1.82 o
   1   7   6        0.20        2.02      1.02 o
   2   7   6       27.50       25.06      1.25 o
   3   7   6       49.64       39.53      1.39 o
   4   7   6        8.70        7.20      1.16 o
   5   7   6       29.12       24.46      1.46 o
   6   7   6        0.80       -1.48      1.48 o
   7   7   6        0.07       -3.20      3.20 o
  -6   8   6        0.58       -0.78      1.25 o
  -5   8   6        5.93        8.38      1.31 o
  -4   8   6        1.78        0.35      3.00 o
  -3   8   6        4.61        1.26      2.21 o
  -2   8   6        0.35        1.78      1.23 o
  -1   8   6        1.69        5.28      0.92 o
   0   8   6        5.89        7.00      1.78 o
   1   8   6       41.84       37.13      1.33 o
   2   8   6      169.85      153.75     11.35 o
   3   8   6        0.32        1.31      1.25 o
   4   8   6        0.28        1.74      1.33 o
   5   8   6        7.27        9.91      3.15 o
   6   8   6        8.86        8.61      2.65 o
  -5   9   6        0.26        1.25      2.39 o
  -4   9   6        0.97        0.81      2.93 o
  -3   9   6        6.98        7.50      5.04 o
  -2   9   6       20.35       18.11      1.24 o
  -1   9   6        1.38        3.72      0.96 o
   0   9   6       16.92       14.68      1.12 o
   1   9   6       10.35        9.10      1.12 o
   2   9   6       19.68       21.47      1.65 o
   3   9   6       26.21       21.31      4.11 o
   4   9   6        1.26       -0.93      3.79 o
   5   9   6        0.46        0.34      3.90 o
   6   9   6        3.11        2.33      1.72 o
  -4  10   6        0.78        0.63      3.85 o
  -3  10   6        1.18        0.41      3.55 o
  -2  10   6        0.90        3.52      1.42 o
  -1  10   6        0.25       -1.48      1.87 o
   0  10   6       20.67       18.69      1.33 o
   1  10   6       13.22       13.87      1.26 o
   2  10   6      146.52      154.57      3.49 o
   3  10   6        2.67       -0.05      4.95 o
   4  10   6        0.12        2.19      5.14 o
   5  10   6        0.99        2.07      2.85 o
  -4  11   6        0.03       -3.32      3.55 o
  -3  11   6        0.05       -1.37      3.08 o
  -2  11   6        0.55       -1.19      2.54 o
  -1  11   6        2.31        2.32      4.91 o
   0  11   6        0.16        2.21      1.41 o
   1  11   6        3.19        3.15      2.39 o
   2  11   6       16.62       17.84      1.78 o
   3  11   6        1.62        6.29      2.69 o
   4  11   6        0.04       -1.50      1.50 o
   5  11   6        0.00       -2.66      2.66 o
  -3  12   6        0.00        2.34      1.27 o
  -2  12   6        0.00        4.04      2.16 o
  -1  12   6        0.52       -1.48      1.48 o
   0  12   6        1.31       -0.26      2.56 o
   1  12   6        1.83       -1.62      1.89 o
   2  12   6        0.63        5.84      1.19 o
   3  12   6        1.88       -0.01      1.57 o
   4  12   6        0.01        1.03      3.50 o
  -1  13   6        4.48        3.49      4.72 o
   0  13   6        0.12        1.16      2.71 o
   1  13   6        0.44       -2.71      2.86 o
   2  13   6        3.05        5.19      1.32 o
  -2 -11   7        0.63        2.14      3.22 o
  -1 -11   7        0.19       -0.05      2.53 o
   0 -11   7        0.27       -2.09      2.38 o
   1 -11   7       20.00       21.28      1.59 o
   2 -11   7        0.12       -5.82      6.56 o
   3 -11   7        1.70       -0.88      3.90 o
  -3 -10   7        1.26        0.03      2.93 o
  -2 -10   7       21.35       15.12      1.59 o
  -1 -10   7        5.67        3.09      1.60 o
   0 -10   7        0.32        1.50      1.34 o
   1 -10   7        6.02        4.37      2.77 o
   2 -10   7        6.18        7.64      1.17 o
   3 -10   7        1.03        0.79      2.98 o
   4 -10   7        8.65        0.86      3.04 o
  -4  -9   7        0.13        3.29      1.18 o
  -3  -9   7        5.59        7.45      1.17 o
  -2  -9   7        2.52        2.42      1.37 o
  -1  -9   7        4.87        4.78      1.33 o
   0  -9   7        3.30       -0.23      6.88 o
   1  -9   7       26.42       22.96      1.36 o
   2  -9   7        0.27        0.93      2.29 o
   3  -9   7        0.15        1.22      1.32 o
   4  -9   7        0.12       -2.53      2.53 o
   5  -9   7        0.58       -0.02      1.53 o
  -4  -8   7        0.14       -2.52      2.52 o
  -3  -8   7       10.47       10.60      1.55 o
  -2  -8   7        9.92       13.17      1.13 o
  -1  -8   7       14.38       11.05      1.66 o
   0  -8   7       11.91       10.48      1.06 o
   1  -8   7      172.46      161.72      3.28 o
   2  -8   7      144.91      152.03      3.08 o
   3  -8   7       27.90       29.12      2.00 o
   4  -8   7        0.45       -0.29      3.66 o
   5  -8   7        0.97       -2.78      3.95 o
  -5  -7   7        3.79       -2.61      2.61 o
  -4  -7   7        2.23        0.68      3.49 o
  -3  -7   7        1.73       -0.23      4.42 o
  -2  -7   7        1.59        1.88      2.57 o
  -1  -7   7       37.64       33.89      1.37 o
   0  -7   7        2.31        1.90      0.83 o
   1  -7   7      102.11       92.12      2.07 o
   2  -7   7      472.40      490.73      9.51 o
   3  -7   7       11.94       12.28      1.14 o
   4  -7   7        0.44        2.64      2.23 o
   5  -7   7        0.64        0.56      2.89 o
   6  -7   7        0.06       -2.70      2.70 o
  -5  -6   7        2.14        6.57      4.50 o
  -4  -6   7        1.84        1.15      2.28 o
  -3  -6   7        3.36        2.12      0.92 o
  -2  -6   7        8.97        4.50      3.88 o
  -1  -6   7        0.24        2.75      0.77 o
   0  -6   7        6.32        9.05      0.87 o
   1  -6   7       12.33       15.61      1.01 o
   2  -6   7       52.37       53.03      1.89 o
   3  -6   7        1.13        0.37      2.22 o
   4  -6   7       96.15       81.48      2.06 o
   5  -6   7        7.44        3.46      1.76 o
   6  -6   7        0.90       -2.44      2.44 o
  -6  -5   7        0.03        1.87      2.58 o
  -5  -5   7       19.15       20.96      1.46 o
  -4  -5   7       12.06        9.40      1.12 o
  -3  -5   7        0.12       -0.41      1.93 o
  -2  -5   7       12.73        9.72      0.92 o
  -1  -5   7       11.46       11.39      1.16 o
   0  -5   7        1.10       -1.27      2.77 o
   1  -5   7        0.26        0.39      0.88 o
   2  -5   7       34.26       40.59      1.28 o
   3  -5   7        0.04       -1.62      1.81 o
   4  -5   7        1.31       -0.54      1.99 o
   5  -5   7       11.65        8.72      1.18 o
   6  -5   7       11.93       13.55      1.31 o
   7  -5   7        1.73       -1.03      2.84 o
  -6  -4   7        7.59        9.78      4.20 o
  -5  -4   7        1.05       -0.37      1.36 o
  -4  -4   7        4.59        5.85      2.73 o
  -3  -4   7        9.95       11.76      1.46 o
  -2  -4   7        2.84        0.92      3.82 o
  -1  -4   7       35.75       37.13      1.52 o
   0  -4   7        0.06        1.15      0.79 o
   1  -4   7      120.45      133.06      2.88 o
   2  -4   7        1.36        1.54      2.22 o
   3  -4   7        1.24        1.19      0.99 o
   4  -4   7       36.70       32.68      3.93 o
   5  -4   7       14.81       12.89      1.18 o
   6  -4   7        3.30        3.83      1.09 o
   7  -4   7        0.99        1.13      2.04 o
  -6  -3   7        0.00       -0.48      1.46 o
  -5  -3   7        7.02        6.45      2.04 o
  -4  -3   7        7.26       10.43      1.78 o
  -3  -3   7        2.30        3.74      3.71 o
  -2  -3   7      595.70      598.20      9.96 o
  -1  -3   7       41.44       50.18      1.26 o
   0  -3   7      108.41      100.10      1.90 o
   1  -3   7      176.13      188.65      4.76 o
   2  -3   7      295.93      354.44      9.83 o
   3  -3   7      210.39      227.75     10.11 o
   4  -3   7        0.02       -0.13      4.09 o
   5  -3   7        9.30       10.88      1.87 o
   6  -3   7        0.23        2.38      1.04 o
   7  -3   7        0.12       -3.34      3.34 o
  -6  -2   7        0.04       -1.38      1.38 o
  -5  -2   7        0.30        1.77      0.98 o
  -4  -2   7        3.99        3.05      0.93 o
  -3  -2   7        0.68       -1.71      1.75 o
  -2  -2   7        0.82        0.12      1.32 o
  -1  -2   7        8.76       11.44      0.74 o
   0  -2   7      391.12      421.65      8.45 o
   1  -2   7        9.32        6.88      0.66 o
   2  -2   7        6.38        8.49      0.72 o
   3  -2   7      114.27      115.90      2.39 o
   4  -2   7        6.87        3.04      1.97 o
   5  -2   7       58.23       59.87      1.77 o
   6  -2   7        4.82        4.06      1.05 o
   7  -2   7        0.27       -1.76      4.42 o
  -7  -1   7        0.03       -1.55      1.55 o
  -6  -1   7       31.60       28.44      2.09 o
  -5  -1   7        1.47       -0.12      4.98 o
  -4  -1   7        5.16        5.74      0.92 o
  -3  -1   7       10.32       12.05      1.35 o
  -2  -1   7       45.94       52.10      1.29 o
  -1  -1   7       64.78       55.23      1.26 o
   0  -1   7       56.62       54.66      1.47 o
   1  -1   7      436.91      555.82      8.44 o
   2  -1   7       34.53       32.07      1.20 o
   3  -1   7        9.69       10.74      0.83 o
   4  -1   7       91.80       93.64      5.07 o
   5  -1   7        2.08        2.79      5.91 o
   6  -1   7       12.26       13.66      2.33 o
   7  -1   7        1.31       -0.48      2.65 o
  -7   0   7        1.25       -2.81      2.81 o
  -6   0   7        2.02        2.68      3.11 o
  -5   0   7       49.15       56.16      2.41 o
  -4   0   7        0.68       -0.86      4.72 o
  -3   0   7       10.29       17.19      1.79 o
  -2   0   7       48.93       55.55      1.33 o
  -1   0   7        1.29        0.12      0.75 o
   0   0   7      237.44      217.42      4.20 o
   1   0   7      346.83      402.28      6.76 o
   2   0   7      366.47      558.85      8.63 o
   3   0   7       62.57       75.90      3.46 o
   4   0   7      137.35      180.22      3.99 o
   5   0   7       98.58      102.76      2.27 o
   6   0   7       61.55       67.08      2.02 o
   7   0   7        8.84        6.45      5.98 o
   8   0   7        2.34       -2.32      3.34 o
  -7   1   7        0.57       -0.70      2.52 o
  -6   1   7        0.54        1.14      3.34 o
  -5   1   7        5.78        5.99      4.30 o
  -4   1   7        0.23        2.23      1.98 o
  -3   1   7       32.51       33.48      3.06 o
  -2   1   7      428.66      534.16      8.79 o
  -1   1   7      221.05      280.30      8.23 o
   0   1   7        4.77        7.11      0.90 o
   1   1   7       91.55      106.43      2.14 o
   2   1   7       58.91       77.14      1.65 o
   3   1   7       42.50       45.69      1.24 o
   4   1   7      322.59      356.62      7.49 o
   5   1   7      501.12      553.63     10.81 o
   6   1   7        0.28       -0.42      1.04 o
   7   1   7        0.70        1.55      2.60 o
   8   1   7        0.01        1.90      4.19 o
  -7   2   7        0.01       -2.80      2.80 o
  -6   2   7        0.54       -1.35      1.35 o
  -5   2   7        0.36        0.55      1.21 o
  -4   2   7        3.66        1.57      3.63 o
  -3   2   7       71.65       98.23      1.95 o
  -2   2   7     1302.20     1543.14     18.84 o
  -1   2   7      671.92      833.03     11.42 o
   0   2   7       14.22       13.79      0.95 o
   1   2   7        2.68       -0.76      1.36 o
   2   2   7       50.53       53.04      2.00 o
   3   2   7       32.92       33.73      1.84 o
   4   2   7       37.26       45.39      1.37 o
   5   2   7      434.21      482.07      9.92 o
   6   2   7       30.01       30.51      1.54 o
   7   2   7       24.70       28.01      2.27 o
  -6   3   7        1.02        2.46      2.06 o
  -5   3   7        0.10        1.29      1.30 o
  -4   3   7        7.30        7.94      3.25 o
  -3   3   7       38.26       42.64      2.33 o
  -2   3   7      105.60      103.17      2.84 o
  -1   3   7      467.96      464.40     11.98 o
   0   3   7      128.18      111.92      2.81 o
   1   3   7        5.74        6.19      2.50 o
   2   3   7        8.78        9.80      0.78 o
   3   3   7      308.65      302.04      6.35 o
   4   3   7       17.56       14.97      1.02 o
   5   3   7        9.72       12.78      1.78 o
   6   3   7       16.51       12.71      1.24 o
   7   3   7        3.39        3.70      6.58 o
  -6   4   7        1.29        3.43      2.68 o
  -5   4   7        0.02        0.04      2.28 o
  -4   4   7        0.24       -1.31      4.22 o
  -3   4   7       15.09       11.47      0.99 o
  -2   4   7       21.98       19.27      1.01 o
  -1   4   7      479.66      471.87      8.08 o
   0   4   7       13.31       13.93      0.84 o
   1   4   7      908.01      724.66     33.67 o
   2   4   7      465.13      394.92      7.86 o
   3   4   7        1.29        1.60      1.02 o
   4   4   7        6.60        5.23      0.95 o
   5   4   7       10.98       12.36      1.74 o
   6   4   7        2.63       -0.10      4.98 o
   7   4   7        0.59        8.03      3.08 o
  -6   5   7        1.20        2.71      4.15 o
  -5   5   7        0.11        0.53      3.06 o
  -4   5   7        1.76        4.55      2.76 o
  -3   5   7        3.73        4.24      0.93 o
  -2   5   7        0.85       -0.46      2.38 o
  -1   5   7        2.37        3.10      0.80 o
   0   5   7       10.32        9.47      0.97 o
   1   5   7        0.81        1.01      0.75 o
   2   5   7       66.91       62.04      3.63 o
   3   5   7       12.44       12.95      0.96 o
   4   5   7       88.21       76.61      2.85 o
   5   5   7       46.71       46.97      1.68 o
   6   5   7        2.57       -2.54      2.54 o
   7   5   7        8.11        9.75      1.35 o
  -6   6   7        0.01       -2.77      2.77 o
  -5   6   7        0.25        2.67      1.89 o
  -4   6   7        0.01        2.76      1.31 o
  -3   6   7        3.34        5.28      1.44 o
  -2   6   7       49.02       49.83      1.49 o
  -1   6   7        1.61       -0.37      4.26 o
   0   6   7        0.23        0.55      1.02 o
   1   6   7        2.34       -1.79      1.79 o
   2   6   7       16.18       16.44      1.22 o
   3   6   7       86.27       76.34      1.80 o
   4   6   7        0.29       -0.49      1.27 o
   5   6   7       12.92        8.44      3.93 o
   6   6   7        3.03        2.65      1.62 o
   7   6   7        0.00        0.46      2.82 o
  -6   7   7        2.81       -4.56      4.84 o
  -5   7   7       17.72       18.72      1.48 o
  -4   7   7        0.13       -1.29      1.29 o
  -3   7   7        1.11        1.13      4.38 o
  -2   7   7        5.37        7.22      1.52 o
  -1   7   7       28.33       28.04      1.23 o
   0   7   7       22.79       28.21      1.19 o
   1   7   7        0.48        3.36      1.14 o
   2   7   7        2.37        0.71      2.47 o
   3   7   7        0.02        2.18      0.95 o
   4   7   7        4.56        4.22      1.08 o
   5   7   7       70.97       65.61      2.63 o
   6   7   7        0.50       -0.37      2.68 o
  -5   8   7        2.88        2.64      1.62 o
  -4   8   7        1.18       -1.88      2.53 o
  -3   8   7        2.52        1.78      1.35 o
  -2   8   7       26.43       27.54      3.87 o
  -1   8   7       20.33       20.23      2.47 o
   0   8   7        0.13        3.48      1.90 o
   1   8   7       13.19       10.82      1.06 o
   2   8   7       16.69       16.94      2.31 o
   3   8   7        0.00       -0.32      1.24 o
   4   8   7        4.12        2.68      2.24 o
   5   8   7        2.13       -2.57      2.57 o
   6   8   7        4.84        7.96      1.46 o
  -5   9   7        0.05        2.22      1.90 o
  -4   9   7        0.08       -2.63      2.63 o
  -3   9   7        1.82       -1.37      1.37 o
  -2   9   7        4.67        0.93      2.47 o
  -1   9   7        0.71       -2.22      5.26 o
   0   9   7        0.14        3.69      2.25 o
   1   9   7       25.87       30.65      2.27 o
   2   9   7        0.31       -1.38      1.38 o
   3   9   7        8.08       12.49      2.82 o
   4   9   7        2.74        3.01      1.78 o
   5   9   7        0.98        1.70      1.81 o
   6   9   7        4.25        3.70      3.61 o
  -4  10   7        0.24       -0.15      2.91 o
  -3  10   7        2.06        2.75      2.78 o
  -2  10   7        0.00       -1.35      1.47 o
  -1  10   7        7.36        6.79      1.14 o
   0  10   7        6.37        5.04      4.74 o
   1  10   7       10.89       11.51      1.28 o
   2  10   7       52.92       54.03      1.88 o
   3  10   7        1.62        1.55      1.63 o
   4  10   7        4.78        5.41      5.14 o
   5  10   7        0.80        2.10      2.93 o
  -3  11   7        0.23       -1.36      2.78 o
  -2  11   7        0.00        1.57      1.46 o
  -1  11   7        0.10        4.46      2.16 o
   0  11   7        2.36        3.40      2.17 o
   1  11   7      107.40      117.09      2.68 o
   2  11   7       48.82       47.68      1.91 o
   3  11   7        3.02        0.87      1.60 o
   4  11   7        0.00       -0.39      2.24 o
  -2  12   7        1.41       -1.50      2.93 o
  -1  12   7        0.45       -0.33      4.31 o
   0  12   7        0.95       -1.86      3.28 o
   1  12   7        0.15        1.77      3.88 o
   2  12   7        4.83        4.39      1.73 o
   3  12   7        8.21       10.10      2.27 o
   0  13   7        0.82       -0.20      2.09 o
   1  13   7        0.02        0.99      1.68 o
   0 -11   8        0.75       -0.73      3.96 o
   1 -11   8        0.09       -2.73      4.03 o
  -2 -10   8        2.01        3.07      1.63 o
  -1 -10   8        1.34       -1.06      3.08 o
   0 -10   8        0.02       -1.82      1.82 o
   1 -10   8        1.79        5.50      1.32 o
   2 -10   8        1.26        0.14      1.06 o
   3 -10   8        1.46       -1.95      5.07 o
  -3  -9   8       14.76       11.64      3.88 o
  -2  -9   8        0.11       -0.40      2.44 o
  -1  -9   8        1.63        4.91      1.95 o
   0  -9   8       15.79       15.71      1.89 o
   1  -9   8        1.34        0.03      2.36 o
   2  -9   8        0.03       -1.01      1.01 o
   3  -9   8        0.10       -2.12      2.39 o
   4  -9   8        0.01       -2.58      2.58 o
  -4  -8   8        0.82       -1.69      2.67 o
  -3  -8   8        8.13        7.24      2.06 o
  -2  -8   8        5.97        5.06      3.44 o
  -1  -8   8        6.91        3.28      5.94 o
   0  -8   8       19.53       19.49      1.27 o
   1  -8   8       29.99       35.34      1.50 o
   2  -8   8        6.29        8.55      2.30 o
   3  -8   8        7.39        6.17      1.12 o
   4  -8   8        3.48        5.63      1.65 o
   5  -8   8        0.17       -2.00      2.68 o
  -4  -7   8        2.07        2.70      1.09 o
  -3  -7   8        0.10       -0.09      2.32 o
  -2  -7   8       16.82       13.55      1.22 o
  -1  -7   8        8.77        8.98      1.02 o
   0  -7   8       30.66       29.61      1.36 o
   1  -7   8       39.95       42.43      2.76 o
   2  -7   8        5.24        2.40      1.38 o
   3  -7   8        0.26       -2.08      2.08 o
   4  -7   8        4.12        0.09      2.39 o
   5  -7   8        3.12       -1.72      2.56 o
   6  -7   8        0.02        2.61      2.88 o
  -5  -6   8       12.92        9.90      1.38 o
  -4  -6   8        4.33        0.48      2.28 o
  -3  -6   8        4.82        2.55      1.27 o
  -2  -6   8        7.33        6.75      0.98 o
  -1  -6   8        0.05       -0.91      1.85 o
   0  -6   8        9.58       11.22      0.95 o
   1  -6   8      776.13      832.59     14.03 o
   2  -6   8        0.07        0.42      1.05 o
   3  -6   8        5.26        4.10      1.25 o
   4  -6   8       18.89       17.45      1.23 o
   5  -6   8       13.60        9.34      1.23 o
   6  -6   8        4.90        2.54      1.55 o
  -5  -5   8       34.69       33.89      3.39 o
  -4  -5   8        0.00        1.30      1.26 o
  -3  -5   8        0.09        2.11      1.63 o
  -2  -5   8        6.21        3.23      2.06 o
  -1  -5   8        0.04       -2.44      2.44 o
   0  -5   8        0.99        1.31      1.77 o
   1  -5   8      152.11      159.65      3.40 o
   2  -5   8      139.91      153.98      3.29 o
   3  -5   8       22.25       26.84      1.24 o
   4  -5   8        7.71        9.19      1.09 o
   5  -5   8        7.61        6.29      1.14 o
   6  -5   8        0.15       -0.09      1.10 o
  -6  -4   8        0.16       -1.64      5.34 o
  -5  -4   8       24.42       28.47      2.81 o
  -4  -4   8        0.03        0.11      2.49 o
  -3  -4   8      193.12      181.06      3.91 o
  -2  -4   8        3.13        2.09      1.85 o
  -1  -4   8       35.74       30.31      1.15 o
   0  -4   8       11.93       10.27      1.22 o
   1  -4   8       39.10       37.82      1.19 o
   2  -4   8        9.58        9.59      0.85 o
   3  -4   8        1.47        2.40      0.82 o
   4  -4   8       15.21       16.57      1.30 o
   5  -4   8       17.17       14.91      1.24 o
   6  -4   8        1.01        3.92      1.82 o
   7  -4   8        0.00       -0.04      2.82 o
  -6  -3   8        2.34        1.40      1.23 o
  -5  -3   8        4.20        7.02      4.04 o
  -4  -3   8        7.37        7.53      2.41 o
  -3  -3   8        0.45        0.10      2.55 o
  -2  -3   8       37.56       30.90      1.20 o
  -1  -3   8        2.61        2.24      0.68 o
   0  -3   8       49.56       47.87      1.28 o
   1  -3   8       12.30       12.68      2.12 o
   2  -3   8        1.71        3.47      1.41 o
   3  -3   8        5.31        5.10      0.81 o
   4  -3   8       41.78       40.85      1.41 o
   5  -3   8      130.59      118.89      2.63 o
   6  -3   8        2.22        2.09      1.52 o
   7  -3   8        1.27       -0.71      1.20 o
  -6  -2   8        0.61        0.76      2.63 o
  -5  -2   8        0.99       -1.73      2.29 o
  -4  -2   8        5.05        5.84      1.93 o
  -3  -2   8       19.69       20.53      2.11 o
  -2  -2   8        4.94        4.67      0.97 o
  -1  -2   8      116.22       91.42      4.82 o
   0  -2   8       13.41       15.79      0.83 o
   1  -2   8       11.21       10.68      0.98 o
   2  -2   8       81.87       99.31      1.98 o
   3  -2   8       20.25       21.76      1.05 o
   4  -2   8        9.41        8.53      1.51 o
   5  -2   8       25.39       25.43      1.33 o
   6  -2   8        3.60       -2.34      2.39 o
   7  -2   8        1.55       -2.80      2.80 o
  -6  -1   8        1.27        2.73      1.48 o
  -5  -1   8        4.91        5.94      2.85 o
  -4  -1   8        7.37        6.49      1.03 o
  -3  -1   8        0.04        1.52      1.85 o
  -2  -1   8        2.86        1.67      0.92 o
  -1  -1   8        0.05        1.03      1.48 o
   0  -1   8       11.92        8.88      0.71 o
   1  -1   8     1662.90     1928.18     22.70 o
   2  -1   8       12.02       16.27      0.86 o
   3  -1   8       33.81       39.25      1.46 o
   4  -1   8        9.78       10.75      2.08 o
   5  -1   8       53.11       49.29      1.89 o
   6  -1   8        2.51        0.89      1.38 o
   7  -1   8        5.02        4.60      1.92 o
  -6   0   8        0.05        0.94      1.14 o
  -5   0   8        0.00        1.78      3.42 o
  -4   0   8        1.06        1.23      3.41 o
  -3   0   8        0.17       -0.03      0.81 o
  -2   0   8       29.18       32.99      2.17 o
  -1   0   8        1.67        3.83      1.44 o
   0   0   8       22.40       23.30      0.93 o
   1   0   8        1.77        1.57      0.78 o
   2   0   8       22.84       29.50      1.03 o
   3   0   8       54.09       69.80      2.96 o
   4   0   8        9.03       11.21      1.03 o
   5   0   8      139.82      145.31      5.96 o
   6   0   8        0.39       -1.16      1.33 o
   7   0   8        2.39        2.20      3.73 o
  -6   1   8        9.79       10.09      2.89 o
  -5   1   8        0.99        2.26      2.48 o
  -4   1   8        1.21        1.77      1.18 o
  -3   1   8      222.33      229.70      6.69 o
  -2   1   8       10.26       10.23      1.24 o
  -1   1   8        9.30        8.87      1.01 o
   0   1   8       99.22      105.60      5.47 o
   1   1   8        0.04       -1.39      1.39 o
   2   1   8       11.45       13.31      1.97 o
   3   1   8       27.17       28.17      2.96 o
   4   1   8        3.64        1.12      4.04 o
   5   1   8      213.71      234.84      5.07 o
   6   1   8       23.04       24.27      1.79 o
   7   1   8        0.05       -5.60      6.23 o
  -6   2   8        0.37        0.07      1.46 o
  -5   2   8        4.37        0.19      1.07 o
  -4   2   8       27.53       33.53      1.42 o
  -3   2   8        1.43        2.05      1.14 o
  -2   2   8       33.85       43.98      1.38 o
  -1   2   8        6.80        7.65      1.01 o
   0   2   8       13.87       15.55      0.85 o
   1   2   8       14.66       14.09      0.86 o
   2   2   8       80.22       79.00      1.61 o
   3   2   8        1.31        0.28      1.02 o
   4   2   8       69.88       75.89      1.83 o
   5   2   8     1131.94     1251.12     19.49 o
   6   2   8        0.58       -0.80      1.04 o
   7   2   8        2.97       -2.66      2.77 o
  -6   3   8        0.01       -2.70      2.70 o
  -5   3   8        0.07        0.83      3.17 o
  -4   3   8        0.85        1.81      2.85 o
  -3   3   8       82.40      106.43      2.20 o
  -2   3   8      170.07      216.53      4.49 o
  -1   3   8       16.33       23.79      1.79 o
   0   3   8        8.45       11.49      1.43 o
   1   3   8       26.80       23.34      1.00 o
   2   3   8       14.68       13.32      0.89 o
   3   3   8        4.12        2.55      0.82 o
   4   3   8       15.41       14.28      1.08 o
   5   3   8        2.87        0.90      2.82 o
   6   3   8        1.57        2.62      4.58 o
   7   3   8       20.14       27.55      3.77 o
  -6   4   8        0.55       -3.44      3.44 o
  -5   4   8        0.60        5.97      3.80 o
  -4   4   8        0.60        1.90      1.89 o
  -3   4   8       13.84       15.12      2.25 o
  -2   4   8      280.48      262.75      5.57 o
  -1   4   8        6.95       11.79      0.93 o
   0   4   8       43.45       48.61      2.08 o
   1   4   8      138.17      121.12      4.20 o
   2   4   8        1.15        1.00      1.02 o
   3   4   8        9.41       10.45      1.20 o
   4   4   8        3.15        3.42      2.28 o
   5   4   8        0.60       -0.51      2.50 o
   6   4   8       11.42       11.45      1.28 o
   7   4   8        0.32       -0.30      2.14 o
  -6   5   8        0.18       -2.71      2.71 o
  -5   5   8        2.91        7.90      1.20 o
  -4   5   8        0.16       -0.60      2.24 o
  -3   5   8        0.00       -1.22      3.36 o
  -2   5   8        3.86       -1.44      4.84 o
  -1   5   8        6.94        6.43      0.92 o
   0   5   8        7.74        8.08      1.30 o
   1   5   8        0.28        0.52      2.43 o
   2   5   8        0.77       -1.08      1.08 o
   3   5   8        7.26        4.22      4.36 o
   4   5   8        7.13        9.58      3.42 o
   5   5   8       27.85       24.92      1.43 o
   6   5   8        0.78        1.03      2.62 o
   7   5   8        2.26        0.17      2.68 o
  -6   6   8       11.75       11.07      1.55 o
  -5   6   8        0.75       -1.25      4.76 o
  -4   6   8        0.03        1.38      5.82 o
  -3   6   8        1.52       -1.72      2.15 o
  -2   6   8        8.02        6.60      1.03 o
  -1   6   8        4.89        2.82      0.95 o
   0   6   8        5.87        9.79      1.25 o
   1   6   8       45.47       43.42      2.35 o
   2   6   8       88.75       80.88      5.68 o
   3   6   8       23.64       26.84      1.40 o
   4   6   8        3.40        3.71      1.04 o
   5   6   8       19.33       18.72      1.55 o
   6   6   8        0.13       -1.70      3.98 o
   7   6   8        0.00        0.63      3.17 o
  -5   7   8        2.01        4.76      2.74 o
  -4   7   8        0.00       -0.44      2.54 o
  -3   7   8        0.15       -1.09      3.39 o
  -2   7   8       25.11       22.45      2.38 o
  -1   7   8       20.08       22.36      1.21 o
   0   7   8       19.07       14.50      1.55 o
   1   7   8        5.74        2.69      2.20 o
   2   7   8       18.39       13.57      1.17 o
   3   7   8        2.46       -1.32      4.06 o
   4   7   8        0.40       -2.87      3.17 o
   5   7   8        6.85        4.59      2.01 o
   6   7   8        5.83       -0.31      3.61 o
  -5   8   8        0.33       -1.34      2.79 o
  -4   8   8        0.02       -4.76      6.40 o
  -3   8   8        4.04        5.75      4.03 o
  -2   8   8        0.91       -1.25      2.24 o
  -1   8   8       26.11       26.38      1.40 o
   0   8   8        0.07        1.98      2.82 o
   1   8   8        1.91        3.26      1.79 o
   2   8   8        1.26        3.04      3.15 o
   3   8   8        0.02       -0.44      1.29 o
   4   8   8       45.28       49.48      1.82 o
   5   8   8        4.10        1.83      3.39 o
   6   8   8        1.39       -0.91      6.29 o
  -4   9   8        0.18       -0.81      2.81 o
  -3   9   8        0.57       -1.45      1.45 o
  -2   9   8       30.33       27.40      1.50 o
  -1   9   8        3.45        5.74      1.12 o
   0   9   8        6.10        5.92      3.52 o
   1   9   8       12.16       11.58      2.08 o
   2   9   8        1.10        3.09      3.80 o
   3   9   8       29.60       33.19      2.96 o
   4   9   8        2.00        2.88      1.49 o
   5   9   8        3.71        4.47      1.72 o
  -4  10   8        0.18       -2.81      2.81 o
  -3  10   8        0.04        4.20      1.55 o
  -2  10   8        2.03       -3.16      3.23 o
  -1  10   8        4.54        7.16      2.76 o
   0  10   8       12.30       13.73      1.74 o
   1  10   8       50.15       55.52      3.73 o
   2  10   8       90.25      104.38      5.83 o
   3  10   8        0.01        0.42      2.38 o
   4  10   8        1.65        1.23      3.34 o
   5  10   8        2.53        4.47      1.37 o
  -3  11   8        0.00       -0.04      2.25 o
  -2  11   8        0.34        5.90      4.34 o
  -1  11   8        0.03       -0.95      1.46 o
   0  11   8        1.17        1.14      8.32 o
   1  11   8        4.67        6.46      1.35 o
   2  11   8        3.82        5.75      4.34 o
   3  11   8        0.00       -0.86      5.34 o
   4  11   8        0.95        0.88      1.61 o
  -2  12   8        0.18        3.12      2.57 o
  -1  12   8        0.03        1.75      1.62 o
   0  12   8        0.07       -1.35      2.85 o
   1  12   8        2.59        4.24      3.79 o
   2  12   8       22.91       23.12      1.68 o
   3  12   8        0.01        2.38      6.17 o
  -1 -10   9        1.94        0.90      2.85 o
   0 -10   9        0.44       -0.59      3.96 o
   1 -10   9        0.11       -0.87      1.57 o
   2 -10   9        1.34        0.38      2.63 o
  -2  -9   9        1.42        1.35      1.14 o
  -1  -9   9        3.68        1.56      3.63 o
   0  -9   9       10.04        8.30      3.68 o
   1  -9   9        0.20       -0.80      2.38 o
   2  -9   9        1.51        0.81      2.50 o
   3  -9   9        1.32        2.16      1.46 o
  -3  -8   9        5.80        3.06      2.25 o
  -2  -8   9       34.91       27.85      1.56 o
  -1  -8   9        4.48        2.43      1.35 o
   0  -8   9        1.22       -2.20      2.20 o
   1  -8   9        0.45        3.32      1.01 o
   2  -8   9        0.09       -0.10      1.71 o
   3  -8   9        2.51       -2.39      2.39 o
   4  -8   9        0.20       -1.41      2.58 o
  -4  -7   9        0.27       -1.01      2.54 o
  -3  -7   9        0.17        0.24      2.40 o
  -2  -7   9        0.03       -0.96      0.96 o
  -1  -7   9        0.13        0.57      1.79 o
   0  -7   9      171.87      155.24      3.24 o
   1  -7   9       22.92       22.50      1.38 o
   2  -7   9       18.34       14.53      1.22 o
   3  -7   9        0.13        0.87      0.99 o
   4  -7   9        2.10        1.13      2.52 o
   5  -7   9        3.24        2.28      1.14 o
  -4  -6   9        0.00       -1.27      1.38 o
  -3  -6   9        0.27       -1.32      1.32 o
  -2  -6   9        6.25        3.52      1.00 o
  -1  -6   9        0.06       -1.43      1.88 o
   0  -6   9       55.56       50.67      2.19 o
   1  -6   9      215.68      230.07      4.84 o
   2  -6   9        1.17       -0.42      3.36 o
   3  -6   9        0.73        1.53      2.20 o
   4  -6   9        0.89       -1.71      1.71 o
   5  -6   9        1.06        2.96      1.45 o
   6  -6   9        0.01        2.03      3.87 o
  -5  -5   9        0.31        0.62      2.88 o
  -4  -5   9        0.70        2.75      1.33 o
  -3  -5   9        7.45        6.54      1.05 o
  -2  -5   9        0.37       -0.02      2.08 o
  -1  -5   9        4.53        3.63      1.22 o
   0  -5   9       25.33       21.27      1.17 o
   1  -5   9       30.15       29.03      1.38 o
   2  -5   9       69.87       70.65      1.85 o
   3  -5   9       30.49       33.26      1.40 o
   4  -5   9       18.69       14.14      2.11 o
   5  -5   9        2.56       -2.44      2.44 o
   6  -5   9        0.58       -0.02      1.50 o
  -5  -4   9        5.61        6.05      5.20 o
  -4  -4   9        0.53       -4.72      4.72 o
  -3  -4   9        1.06        1.02      2.33 o
  -2  -4   9       18.94       17.16      1.89 o
  -1  -4   9       10.46       11.43      1.35 o
   0  -4   9       25.62       23.51      1.44 o
   1  -4   9        0.67       -1.07      1.75 o
   2  -4   9       21.94       25.41      1.17 o
   3  -4   9       34.45       32.03      1.37 o
   4  -4   9      232.61      191.70     13.00 o
   5  -4   9       14.54       15.64      1.27 o
   6  -4   9        0.16        1.64      2.27 o
  -5  -3   9        0.40       -2.06      2.51 o
  -4  -3   9        1.86       -0.40      3.46 o
  -3  -3   9        1.05        2.44      1.20 o
  -2  -3   9       32.41       33.58      1.34 o
  -1  -3   9        0.16        1.24      1.70 o
   0  -3   9       14.35        9.45      0.89 o
   1  -3   9        1.07        0.46      3.33 o
   2  -3   9        7.25        6.28      2.95 o
   3  -3   9        3.89        4.06      1.16 o
   4  -3   9       53.25       55.27      1.70 o
   5  -3   9        6.59        6.22      5.45 o
   6  -3   9        0.01       -3.27      3.27 o
   7  -3   9        3.50       -2.73      3.79 o
  -6  -2   9        0.11        3.46      3.38 o
  -5  -2   9        0.46        3.10      3.27 o
  -4  -2   9        0.00       -2.16      2.16 o
  -3  -2   9        2.08        0.66      1.13 o
  -2  -2   9       36.53       35.97      1.52 o
  -1  -2   9        3.50        4.76      0.95 o
   0  -2   9       40.09       40.47      1.24 o
   1  -2   9       81.01       84.68      2.68 o
   2  -2   9        9.23        9.11      1.28 o
   3  -2   9       21.62       16.66      1.04 o
   4  -2   9        0.67       -1.08      2.27 o
   5  -2   9        0.56       -1.47      1.57 o
   6  -2   9       27.09       24.27      1.50 o
   7  -2   9        0.64        5.04      2.87 o
  -6  -1   9        0.34        0.98      2.73 o
  -5  -1   9        0.37        0.22      1.07 o
  -4  -1   9        9.81       10.97      1.12 o
  -3  -1   9       41.15       39.33      1.89 o
  -2  -1   9       76.42       75.19      1.76 o
  -1  -1   9        4.60        5.67      1.43 o
   0  -1   9       44.92       42.80      1.55 o
   1  -1   9        3.33        4.64      0.72 o
   2  -1   9      181.48      211.82      4.36 o
   3  -1   9        2.96        1.85      1.90 o
   4  -1   9       32.81       40.74      1.47 o
   5  -1   9        0.08        1.64      2.28 o
   6  -1   9        1.00        3.99      3.00 o
   7  -1   9       10.03       15.08      3.52 o
  -6   0   9        0.60        3.42      1.22 o
  -5   0   9        7.47        8.81      1.76 o
  -4   0   9        0.02        0.66      1.24 o
  -3   0   9        5.38        5.30      0.98 o
  -2   0   9       14.03       16.05      1.00 o
  -1   0   9       20.99       20.83      1.06 o
   0   0   9      101.25       91.61      3.31 o
   1   0   9       29.63       36.68      1.63 o
   2   0   9       76.02       88.22      1.88 o
   3   0   9       11.70       10.97      0.95 o
   4   0   9       20.19       32.48      3.17 o
   5   0   9       49.64       60.08      3.14 o
   6   0   9        4.57        4.11      1.15 o
   7   0   9        0.01       -0.71      3.06 o
  -6   1   9        5.61        1.37      3.44 o
  -5   1   9        0.01       -4.15      4.15 o
  -4   1   9        4.07        1.96      2.33 o
  -3   1   9       26.08       22.95      1.43 o
  -2   1   9       36.65       38.26      3.01 o
  -1   1   9       31.14       38.47      1.47 o
   0   1   9        4.72        4.39      0.98 o
   1   1   9        0.42        4.36      0.69 o
   2   1   9      161.26      201.66      4.26 o
   3   1   9       60.42       74.65      1.73 o
   4   1   9     1002.29     1194.93     17.73 o
   5   1   9        2.84       -2.38      2.38 o
   6   1   9       15.53       16.92      1.38 o
   7   1   9       13.30       14.51      2.62 o
  -6   2   9        1.48       -2.77      2.77 o
  -5   2   9       12.75       15.74      1.33 o
  -4   2   9        6.69        7.43      1.12 o
  -3   2   9       23.18       26.53      3.63 o
  -2   2   9       15.85       19.53      1.10 o
  -1   2   9        5.09        4.92      0.94 o
   0   2   9        1.73        1.78      3.08 o
   1   2   9      260.75      228.65      4.71 o
   2   2   9       63.71       68.95      2.04 o
   3   2   9       11.24       10.61      0.99 o
   4   2   9       24.74       26.38      1.37 o
   5   2   9        7.62        6.36      1.73 o
   6   2   9        3.26        5.02      1.18 o
   7   2   9        0.08        1.81      2.91 o
  -6   3   9        0.00        4.32      1.57 o
  -5   3   9        1.22        2.50      3.49 o
  -4   3   9        4.74        2.38      2.66 o
  -3   3   9      293.49      314.32     13.24 o
  -2   3   9      142.97      173.07      3.65 o
  -1   3   9        9.32       10.78      0.95 o
   0   3   9        0.02       -1.80      1.80 o
   1   3   9        4.44        2.03      1.60 o
   2   3   9       17.11       14.94      1.01 o
   3   3   9        0.20       -0.45      2.08 o
   4   3   9      108.68      111.95      2.41 o
   5   3   9        7.82        5.42      1.13 o
   6   3   9        3.71        6.78      2.54 o
   7   3   9        0.97        0.92      2.90 o
  -6   4   9        0.00        2.83      2.92 o
  -5   4   9        0.02        2.25      1.15 o
  -4   4   9        1.18        1.57      1.36 o
  -3   4   9       45.24       51.04      1.70 o
  -2   4   9       48.74       49.32      3.23 o
  -1   4   9        9.20        8.53      2.60 o
   0   4   9        0.08        1.35      1.93 o
   1   4   9      104.22       86.97      3.27 o
   2   4   9        6.54        5.16      0.92 o
   3   4   9        1.09       -1.20      2.55 o
   4   4   9        3.26        1.97      3.01 o
   5   4   9        0.05       -1.40      2.73 o
   6   4   9        3.65        0.10      3.93 o
   7   4   9        2.22       -1.95      5.58 o
  -5   5   9        0.14       -0.42      3.79 o
  -4   5   9        0.04       -1.06      2.85 o
  -3   5   9        6.00        9.27      1.17 o
  -2   5   9       35.21       32.97      1.85 o
  -1   5   9        4.03        3.44      1.24 o
   0   5   9      120.83      111.89      6.04 o
   1   5   9       27.10       26.18      1.22 o
   2   5   9       10.23       10.50      1.05 o
   3   5   9       14.30       15.06      1.15 o
   4   5   9       15.81       15.27      1.23 o
   5   5   9        9.91        4.93      3.49 o
   6   5   9        4.92        4.73      1.24 o
   7   5   9        0.00        2.70      1.31 o
  -5   6   9        0.27       -1.87      1.87 o
  -4   6   9        0.00       -2.85      2.85 o
  -3   6   9        5.30        6.72      1.19 o
  -2   6   9        4.96        4.49      3.61 o
  -1   6   9        1.83        0.07      2.60 o
   0   6   9        1.33       -0.71      3.71 o
   1   6   9      254.44      228.92     13.43 o
   2   6   9        0.00       -1.99      3.36 o
   3   6   9        8.99        9.17      1.10 o
   4   6   9       18.64       18.49      1.32 o
   5   6   9       23.59       21.23      2.81 o
   6   6   9        0.04        0.90      3.93 o
  -5   7   9        0.04        0.94      3.00 o
  -4   7   9        0.03        2.79      2.73 o
  -3   7   9        0.15       -2.04      2.81 o
  -2   7   9        0.00       -0.52      2.46 o
  -1   7   9        0.91        1.23      1.02 o
   0   7   9        0.55        0.49      1.78 o
   1   7   9       13.15       15.56      1.19 o
   2   7   9        4.25        4.49      1.05 o
   3   7   9        4.13        4.57      1.10 o
   4   7   9        3.14        3.01      1.48 o
   5   7   9       46.59       43.07      1.82 o
   6   7   9        0.54       -0.25      1.76 o
  -4   8   9        0.33       -4.23      4.23 o
  -3   8   9       10.36       11.58      1.49 o
  -2   8   9        2.96        4.56      1.95 o
  -1   8   9        0.01        2.15      2.40 o
   0   8   9        0.02        2.00      2.52 o
   1   8   9        0.00       -1.00      5.64 o
   2   8   9        6.72        7.60      2.81 o
   3   8   9        0.03       -0.77      1.34 o
   4   8   9       25.98       24.72      1.54 o
   5   8   9        2.99        0.70      2.75 o
  -4   9   9        0.14       -0.47      4.22 o
  -3   9   9        0.13        0.80      1.50 o
  -2   9   9        1.33        1.86      1.79 o
  -1   9   9        0.89        2.76      1.10 o
   0   9   9        1.33       -0.64      3.84 o
   1   9   9       55.10       70.58      4.84 o
   2   9   9        0.01        1.52      2.79 o
   3   9   9        0.25        2.32      1.48 o
   4   9   9        3.93        3.84      7.58 o
   5   9   9        6.38        2.10      3.04 o
  -3  10   9        1.39        2.93      2.76 o
  -2  10   9        0.56        3.43      2.76 o
  -1  10   9        0.92       -0.17      2.63 o
   0  10   9        7.38        9.17      2.22 o
   1  10   9        0.94       -2.20      2.76 o
   2  10   9        6.15        9.49      2.20 o
   3  10   9        0.28        0.08      3.01 o
   4  10   9        0.51        2.72      1.60 o
  -2  11   9        0.08       -2.86      2.89 o
  -1  11   9        4.32        7.96      1.31 o
   0  11   9        0.68        4.62      1.62 o
   1  11   9       32.38       46.20      1.95 o
   2  11   9        0.31        3.23      1.29 o
   3  11   9        0.00       -3.88      3.88 o
   0  12   9        0.07        2.14      3.02 o
   1  12   9        6.42       11.98      3.27 o
  -1  -9  10        0.09       -2.64      2.64 o
   0  -9  10        2.08        0.15      1.13 o
   1  -9  10        1.08        0.08      1.27 o
   2  -9  10        0.06       -4.06      4.11 o
  -2  -8  10        2.66       -2.54      2.54 o
  -1  -8  10        1.88        3.52      1.08 o
   0  -8  10        5.61        2.96      1.46 o
   1  -8  10        0.34       -2.29      2.29 o
   2  -8  10        1.74        1.44      1.45 o
   3  -8  10        0.33        1.45      1.37 o
   4  -8  10        1.55        0.94      2.85 o
  -3  -7  10        1.11        0.14      2.44 o
  -2  -7  10        2.21        1.78      1.28 o
  -1  -7  10        0.95       -1.38      5.58 o
   0  -7  10      145.18      123.97      5.61 o
   1  -7  10       44.91       41.98      2.06 o
   2  -7  10       21.52       21.07      2.57 o
   3  -7  10        1.64        0.84      1.59 o
   4  -7  10        1.73        1.99      3.28 o
  -4  -6  10        0.14       -2.01      2.60 o
  -3  -6  10        0.02       -0.06      4.55 o
  -2  -6  10        7.87        3.86      3.11 o
  -1  -6  10        5.96        5.06      1.02 o
   0  -6  10       24.13       17.93      1.35 o
   1  -6  10      195.69      187.80      4.08 o
   2  -6  10        5.68        5.90      4.36 o
   3  -6  10        0.49        2.01      3.54 o
   4  -6  10        0.99       -0.08      1.35 o
   5  -6  10        0.00        0.57      3.30 o
  -4  -5  10        1.60       -1.37      2.54 o
  -3  -5  10        0.24        0.88      1.29 o
  -2  -5  10        0.44       -0.55      2.24 o
  -1  -5  10        0.86        1.54      1.27 o
   0  -5  10        0.12        2.55      2.13 o
   1  -5  10       47.06       48.15      1.78 o
   2  -5  10        0.34        3.51      1.19 o
   3  -5  10       65.36       67.38      4.09 o
   4  -5  10        6.46        2.25      2.51 o
   5  -5  10        0.09       -2.02      2.82 o
  -4  -4  10        0.25       -2.65      2.65 o
  -3  -4  10        1.67        1.63      2.29 o
  -2  -4  10        6.55        6.84      1.00 o
  -1  -4  10        0.00        0.90      1.74 o
   0  -4  10        0.09       -0.81      0.81 o
   1  -4  10        5.08        8.31      2.12 o
   2  -4  10        0.02       -3.11      5.33 o
   3  -4  10        0.94       -1.78      2.05 o
   4  -4  10       38.59       38.38      2.41 o
   5  -4  10       15.83       18.51      1.47 o
   6  -4  10        2.77       -1.97      2.82 o
  -5  -3  10        3.12        5.77      5.45 o
  -4  -3  10        0.24       -1.12      2.58 o
  -3  -3  10        0.14       -0.26      1.87 o
  -2  -3  10        5.98        4.97      0.95 o
  -1  -3  10        0.24       -0.69      1.83 o
   0  -3  10       12.04        9.55      1.59 o
   1  -3  10        1.40       -1.85      1.85 o
   2  -3  10        0.91        0.44      1.33 o
   3  -3  10       19.88       17.23      1.87 o
   4  -3  10       12.42       11.43      1.66 o
   5  -3  10        6.26        6.42      4.58 o
   6  -3  10        5.14        7.59      4.71 o
  -5  -2  10        1.07       -2.71      2.90 o
  -4  -2  10        2.27        2.43      2.52 o
  -3  -2  10       75.96       68.52      1.93 o
  -2  -2  10        1.54       -1.12      1.12 o
  -1  -2  10        9.98        9.70      0.95 o
   0  -2  10       37.85       31.52      1.20 o
   1  -2  10      101.39      102.90      2.14 o
   2  -2  10       56.04       65.50      1.66 o
   3  -2  10       20.26       15.91      1.14 o
   4  -2  10        3.70        5.95      2.47 o
   5  -2  10        1.93        1.90      2.49 o
   6  -2  10        0.29        4.48      3.34 o
  -5  -1  10        0.29       -1.49      1.49 o
  -4  -1  10        0.16       -0.74      3.74 o
  -3  -1  10        1.10       -0.65      4.44 o
  -2  -1  10       11.38        8.13      1.00 o
  -1  -1  10       30.58       30.67      1.32 o
   0  -1  10        0.58        1.66      2.25 o
   1  -1  10        4.95        4.84      1.97 o
   2  -1  10       52.38       44.50      2.20 o
   3  -1  10       20.86       18.11      2.62 o
   4  -1  10       15.62       13.97      1.90 o
   5  -1  10       13.22       14.41      1.47 o
   6  -1  10        1.26       -0.90      1.44 o
  -5   0  10        0.36       -2.12      2.12 o
  -4   0  10        2.79        2.35      2.43 o
  -3   0  10        2.94        4.25      0.99 o
  -2   0  10        2.66       -0.29      2.87 o
  -1   0  10        0.11       -0.48      1.79 o
   0   0  10        3.01        1.79      0.99 o
   1   0  10        2.53       -0.21      3.49 o
   2   0  10        4.50        4.71      1.74 o
   3   0  10       30.27       37.50      1.38 o
   4   0  10        1.51        1.65      2.65 o
   5   0  10        0.74       -2.17      4.71 o
   6   0  10        0.91       -0.87      1.92 o
   7   0  10       10.28       14.74      1.54 o
  -5   1  10        0.02       -2.66      2.66 o
  -4   1  10        1.93       -0.05      2.46 o
  -3   1  10        1.62        3.25      2.20 o
  -2   1  10        0.14       -1.30      2.79 o
  -1   1  10        3.33        1.34      1.03 o
   0   1  10       61.40       58.26      1.51 o
   1   1  10      141.95      156.65      5.37 o
   2   1  10       38.99       48.27      1.45 o
   3   1  10       69.25      100.52      2.73 o
   4   1  10      105.87      123.44      8.86 o
   5   1  10       59.74       63.34      4.33 o
   6   1  10       10.19        9.88      6.36 o
   7   1  10        1.48        3.32      1.30 o
  -5   2  10        0.02       -3.03      3.58 o
  -4   2  10        0.57       -2.49      2.49 o
  -3   2  10       30.76       35.31      1.55 o
  -2   2  10       47.92       54.60      2.96 o
  -1   2  10        1.29        1.29      1.08 o
   0   2  10        4.76        5.86      0.86 o
   1   2  10        2.05        1.26      1.14 o
   2   2  10        7.46        7.44      0.98 o
   3   2  10       73.80       90.17      2.02 o
   4   2  10      280.91      325.88      7.16 o
   5   2  10        8.34        5.59      4.98 o
   6   2  10        1.42        4.84      1.44 o
   7   2  10        1.48       -0.18      2.94 o
  -5   3  10        0.26        2.39      1.13 o
  -4   3  10        6.36        8.79      2.01 o
  -3   3  10      181.74      192.29     11.46 o
  -2   3  10       22.27       24.79      2.71 o
  -1   3  10        2.73        1.32      2.07 o
   0   3  10        3.56       -0.09      2.02 o
   1   3  10        2.05       -2.19      2.19 o
   2   3  10        7.58        8.01      1.01 o
   3   3  10       15.00       13.27      1.24 o
   4   3  10       54.14       56.00      1.85 o
   5   3  10       15.80       18.17      1.36 o
   6   3  10       13.97       17.99      1.47 o
  -5   4  10        0.82       -0.91      6.85 o
  -4   4  10        3.06        1.62      2.89 o
  -3   4  10       11.20       12.53      2.55 o
  -2   4  10       82.92       87.95      2.62 o
  -1   4  10       14.90       15.49      1.15 o
   0   4  10        0.52       -0.39      2.62 o
   1   4  10        0.36       -2.07      2.07 o
   2   4  10       32.62       28.33      2.17 o
   3   4  10        0.10        1.34      2.47 o
   4   4  10       43.00       44.13      4.99 o
   5   4  10       29.66       27.05      1.55 o
   6   4  10        0.60       -3.15      3.15 o
  -5   5  10        0.02        1.97      1.61 o
  -4   5  10        0.99        0.05      1.71 o
  -3   5  10        6.89        7.35      1.81 o
  -2   5  10       58.16       71.36      1.97 o
  -1   5  10        0.06        0.66      2.20 o
   0   5  10       80.35       72.57      3.11 o
   1   5  10       39.24       35.02      1.39 o
   2   5  10        0.23        1.10      1.25 o
   3   5  10        3.77        0.65      2.08 o
   4   5  10        6.93        4.22      4.53 o
   5   5  10        0.01        0.48      4.85 o
   6   5  10        0.12        1.53      2.76 o
  -5   6  10        0.18       -4.19      4.19 o
  -4   6  10        0.43       -0.53      2.68 o
  -3   6  10        0.81       -2.13      4.36 o
  -2   6  10        1.69        3.06      1.39 o
  -1   6  10        0.20       -0.47      2.21 o
   0   6  10        0.07        2.07      2.12 o
   1   6  10       29.86       28.72      3.14 o
   2   6  10       10.25        9.41      1.18 o
   3   6  10       20.26       23.87      1.37 o
   4   6  10       15.22       15.66      1.89 o
   5   6  10        2.78        0.06      4.69 o
   6   6  10        4.05        1.05      2.82 o
  -4   7  10        0.00        1.46      2.84 o
  -3   7  10        2.57        3.72      8.12 o
  -2   7  10        0.76       -2.58      2.58 o
  -1   7  10        1.03       -1.33      2.36 o
   0   7  10        0.30        1.42      1.33 o
   1   7  10        4.69        4.07      2.41 o
   2   7  10        5.51        4.00      1.13 o
   3   7  10        0.16       -2.38      2.38 o
   4   7  10       17.08       15.69      3.04 o
   5   7  10        2.51        6.01      3.20 o
  -4   8  10        0.01       -2.41      2.41 o
  -3   8  10        0.59       -4.57      6.10 o
  -2   8  10        4.06        3.47      3.58 o
  -1   8  10        1.36        6.29      3.46 o
   0   8  10        0.06       -2.34      4.17 o
   1   8  10        6.10        8.01      1.92 o
   2   8  10        0.02       -2.35      2.35 o
   3   8  10        6.77        9.50      2.43 o
   4   8  10       20.09       25.22      4.30 o
   5   8  10        1.50       -2.09      2.39 o
  -3   9  10        1.90       -0.48      2.80 o
  -2   9  10        2.74        6.42      2.89 o
  -1   9  10        0.80        1.26      2.16 o
   0   9  10        2.89        2.50      2.65 o
   1   9  10        8.46       11.74      8.07 o
   2   9  10        0.02       -1.93      2.60 o
   3   9  10        0.70        4.36      2.75 o
   4   9  10        0.30        1.24      3.66 o
  -2  10  10        0.25        2.50      3.74 o
  -1  10  10        0.00        3.75      1.62 o
   0  10  10        0.49        0.66      3.76 o
   1  10  10        0.49        3.40      1.47 o
   2  10  10        0.00       -0.71      2.75 o
   3  10  10        0.31        4.45      1.54 o
   4  10  10        0.40        1.04      1.76 o
  -1  11  10        0.16        5.12      1.69 o
   0  11  10        3.82        4.19      2.24 o
   1  11  10        5.57        6.05      2.03 o
   2  11  10        1.28        0.05      1.70 o
  -1  -8  11        4.17        4.82      2.55 o
   0  -8  11        2.77        3.20      1.49 o
   1  -8  11        0.42        2.77      1.05 o
   2  -8  11        0.20       -0.39      1.09 o
  -2  -7  11        3.23        7.34      6.34 o
  -1  -7  11        5.19        4.58      1.13 o
   0  -7  11        3.06        5.20      4.06 o
   1  -7  11       12.10        8.53      1.24 o
   2  -7  11        1.53        1.39      3.28 o
   3  -7  11        1.76        0.90      1.43 o
   4  -7  11        0.34       -0.51      1.49 o
  -3  -6  11        0.28       -3.69      3.69 o
  -2  -6  11        2.18        6.55      1.12 o
  -1  -6  11        1.59       -0.68      2.69 o
   0  -6  11        7.76        7.80      2.06 o
   1  -6  11       14.96       15.77      1.31 o
   2  -6  11        0.78        0.08      4.44 o
   3  -6  11        1.94       -2.43      2.43 o
   4  -6  11        3.84        4.42      3.98 o
  -3  -5  11        0.05       -2.17      2.45 o
  -2  -5  11        0.13        0.67      1.27 o
  -1  -5  11        0.44       -4.56      5.25 o
   0  -5  11      164.50      157.85      4.23 o
   1  -5  11        0.22       -2.25      2.25 o
   2  -5  11        3.44        1.30      0.99 o
   3  -5  11       16.04       20.45      3.33 o
   4  -5  11        6.82        5.83      1.19 o
   5  -5  11        0.54       -2.95      3.60 o
  -4  -4  11        0.17        2.58      1.52 o
  -3  -4  11        1.84       -2.41      2.41 o
  -2  -4  11        0.01        0.56      3.68 o
  -1  -4  11        0.01       -0.60      2.09 o
   0  -4  11       64.41       57.25      1.77 o
   1  -4  11       58.54       60.73      1.83 o
   2  -4  11        6.19        9.61      2.57 o
   3  -4  11        2.38        4.17      1.16 o
   4  -4  11        1.40        1.38      4.19 o
   5  -4  11        0.51       -2.64      2.64 o
  -4  -3  11       19.53       14.74      1.51 o
  -3  -3  11        0.58        1.89      2.74 o
  -2  -3  11        0.47        1.16      2.20 o
  -1  -3  11        1.25        1.97      1.16 o
   0  -3  11        0.09       -4.25      4.25 o
   1  -3  11        0.11        0.62      1.10 o
   2  -3  11        3.69       -0.26      2.54 o
   3  -3  11       13.84       14.25      1.84 o
   4  -3  11       13.74       12.77      1.25 o
   5  -3  11        0.42       -1.66      2.50 o
   6  -3  11        0.11       -1.92      2.75 o
  -4  -2  11        0.02       -2.43      2.43 o
  -3  -2  11        0.04       -2.10      2.31 o
  -2  -2  11        0.11        1.54      1.22 o
  -1  -2  11        2.12        2.17      1.28 o
   0  -2  11        9.64        6.81      0.95 o
   1  -2  11        4.87        4.92      0.90 o
   2  -2  11        1.14        0.21      1.10 o
   3  -2  11       14.22       13.27      1.33 o
   4  -2  11       85.95       83.80      3.15 o
   5  -2  11        0.69       -2.59      2.59 o
   6  -2  11        0.47        0.41      1.52 o
  -5  -1  11        0.00        0.75      3.44 o
  -4  -1  11        0.12       -0.91      2.65 o
  -3  -1  11        2.45        2.36      1.52 o
  -2  -1  11        0.04        0.52      0.86 o
  -1  -1  11        0.98       -0.67      1.82 o
   0  -1  11        6.31        0.75      2.58 o
   1  -1  11       29.25       29.75      1.31 o
   2  -1  11        0.83        0.59      4.07 o
   3  -1  11        6.47        5.65      1.33 o
   4  -1  11       27.12       26.12      5.41 o
   5  -1  11        6.94        8.93      3.19 o
   6  -1  11        1.59        1.90      3.12 o
  -5   0  11        0.00       -0.91      2.79 o
  -4   0  11        0.33       -3.20      3.20 o
  -3   0  11        3.14        2.17      2.93 o
  -2   0  11        0.37       -1.13      1.13 o
  -1   0  11        1.14        1.15      1.94 o
   0   0  11      256.43      204.58      4.36 o
   1   0  11       15.74       13.53      1.04 o
   2   0  11        8.57       10.49      1.62 o
   3   0  11       24.38       26.73      1.35 o
   4   0  11       18.34       21.18      1.32 o
   5   0  11        0.02        0.42      2.38 o
   6   0  11        2.63        0.59      3.14 o
  -5   1  11        0.40       -2.20      7.31 o
  -4   1  11        0.38       -1.17      2.59 o
  -3   1  11        1.97        4.49      1.35 o
  -2   1  11        0.12       -1.49      3.44 o
  -1   1  11        5.94        7.24      1.32 o
   0   1  11        1.87        0.75      2.62 o
   1   1  11       11.79       13.73      1.57 o
   2   1  11        1.81        1.44      4.12 o
   3   1  11        3.68        4.22      3.58 o
   4   1  11       99.39      115.30      4.15 o
   5   1  11        3.76        2.65      2.12 o
   6   1  11        0.59       -0.79      1.59 o
  -5   2  11        0.01        1.73      1.68 o
  -4   2  11       22.49       17.35      2.50 o
  -3   2  11        2.25        1.89      1.08 o
  -2   2  11        0.02        1.14      1.27 o
  -1   2  11        3.51        3.19      2.41 o
   0   2  11        0.94        3.39      1.19 o
   1   2  11        2.10        2.61      2.20 o
   2   2  11        7.33        8.99      2.31 o
   3   2  11       20.84       22.33      1.32 o
   4   2  11       30.53       40.40      2.89 o
   5   2  11       28.61       31.51      2.41 o
   6   2  11        0.61        1.55      3.77 o
  -5   3  11        3.25        7.27      5.60 o
  -4   3  11        0.00       -0.97      1.46 o
  -3   3  11        1.12        2.03      1.10 o
  -2   3  11        5.54        6.08      1.09 o
  -1   3  11        1.05        3.72      0.96 o
   0   3  11        0.08       -0.70      2.13 o
   1   3  11       11.25       10.39      6.07 o
   2   3  11        3.35        3.60      2.71 o
   3   3  11       21.79       19.49      1.32 o
   4   3  11      574.06      641.24     12.43 o
   5   3  11        0.13       -2.56      2.56 o
   6   3  11        3.49        2.99      5.14 o
  -4   4  11       10.11       14.79      3.93 o
  -3   4  11       15.65       18.76      2.57 o
  -2   4  11        0.00        0.90      1.68 o
  -1   4  11        3.41        4.57      1.11 o
   0   4  11        1.09        0.01      2.24 o
   1   4  11        4.07        5.37      2.66 o
   2   4  11        2.61       -0.60      5.58 o
   3   4  11        2.58        2.98      2.77 o
   4   4  11        9.77       12.07      1.73 o
   5   4  11        5.08        1.17      2.73 o
   6   4  11       19.95       23.90      1.66 o
  -4   5  11        0.82       -4.26      4.26 o
  -3   5  11       23.54       22.55      1.48 o
  -2   5  11        0.24        4.96      2.42 o
  -1   5  11        2.39        0.52      1.03 o
   0   5  11       24.51       26.70      1.41 o
   1   5  11        1.07        1.92      1.31 o
   2   5  11        1.09       -2.54      2.54 o
   3   5  11        3.13        3.65      6.47 o
   4   5  11        0.04        0.66      1.13 o
   5   5  11        7.48       12.94      1.36 o
   6   5  11        0.03       -0.19      1.30 o
  -4   6  11        0.22       -0.07      3.44 o
  -3   6  11        2.60       -0.12      1.55 o
  -2   6  11        2.19        3.04      1.11 o
  -1   6  11        3.19        0.44      2.73 o
   0   6  11        0.17       -2.38      3.69 o
   1   6  11        0.70        0.81      1.31 o
   2   6  11        0.21        2.08      5.17 o
   3   6  11        0.03        1.89      3.50 o
   4   6  11       21.69       24.35      1.73 o
   5   6  11        0.62       -2.77      2.77 o
  -3   7  11        0.06        2.04      1.55 o
  -2   7  11        0.39       -2.85      2.85 o
  -1   7  11        0.00       -1.98      1.98 o
   0   7  11       10.36       11.59      5.31 o
   1   7  11       16.05       21.67      2.52 o
   2   7  11        2.99        5.02      2.24 o
   3   7  11        1.84        0.28      1.49 o
   4   7  11        8.22        7.83      1.35 o
   5   7  11        0.16       -2.31      2.87 o
  -3   8  11        1.69       -1.65      2.87 o
  -2   8  11        0.38        0.03      3.23 o
  -1   8  11        1.58       -2.27      2.69 o
   0   8  11        3.82        4.97      5.87 o
   1   8  11        6.22        5.10      1.58 o
   2   8  11        0.61        4.69      3.65 o
   3   8  11        0.00       -4.62      4.80 o
   4   8  11        1.32        3.16      3.11 o
  -2   9  11        1.91       -0.53      2.97 o
  -1   9  11        0.58        2.35      2.82 o
   0   9  11        0.05       -3.58      6.90 o
   1   9  11        0.18        0.53      2.96 o
   2   9  11        0.00       -0.71      1.53 o
   3   9  11        5.06        7.31      2.62 o
   4   9  11        0.58       -2.51      3.01 o
  -1  10  11        0.12        1.44      2.63 o
   0  10  11        1.46        0.35      1.63 o
   1  10  11        0.85       -2.09      2.87 o
   2  10  11        2.26        6.16      1.32 o
   3  10  11        1.07        3.28      2.25 o
   0  -7  12        2.15        1.82      1.48 o
   1  -7  12        0.10       -0.15      1.44 o
   2  -7  12        0.39       -2.92      2.92 o
  -2  -6  12        0.73        2.33      2.01 o
  -1  -6  12       31.47       24.49      1.54 o
   0  -6  12        2.06        2.22      2.46 o
   1  -6  12        6.72        5.80      1.84 o
   2  -6  12        0.22        1.85      1.73 o
   3  -6  12        0.78       -2.48      2.48 o
  -2  -5  12        0.12       -0.56      5.29 o
  -1  -5  12       15.41       11.54      1.29 o
   0  -5  12       87.52       78.97      2.38 o
   1  -5  12        0.00        0.50      2.30 o
   2  -5  12        0.29        0.25      2.40 o
   3  -5  12        4.17        2.25      2.62 o
   4  -5  12        0.17        1.30      4.09 o
  -3  -4  12        0.47        0.68      2.93 o
  -2  -4  12        0.00       -0.51      2.87 o
  -1  -4  12        2.82        1.68      2.63 o
   0  -4  12       10.32        6.87      2.69 o
   1  -4  12       42.34       38.04      4.39 o
   2  -4  12       14.04       15.66      1.24 o
   3  -4  12        6.48        3.90      2.77 o
   4  -4  12        3.43        4.67      3.52 o
   5  -4  12        0.02        0.43      2.39 o
  -3  -3  12        1.67       -0.98      1.59 o
  -2  -3  12        1.82        3.64      2.84 o
  -1  -3  12        4.02       -2.29      2.29 o
   0  -3  12        1.76       -2.19      2.19 o
   1  -3  12        4.76        1.97      1.24 o
   2  -3  12        0.65       -1.89      2.21 o
   3  -3  12       67.15       61.62      1.94 o
   4  -3  12        2.35        1.35      2.76 o
   5  -3  12        0.17       -1.64      2.62 o
  -4  -2  12        0.14       -2.63      2.63 o
  -3  -2  12        9.35       10.27      1.21 o
  -2  -2  12        0.02       -2.19      2.19 o
  -1  -2  12        0.55        1.11      0.90 o
   0  -2  12        0.89        1.43      2.20 o
   1  -2  12        6.21        5.06      2.01 o
   2  -2  12        0.32       -1.21      4.49 o
   3  -2  12       15.88       17.45      2.93 o
   4  -2  12       12.42       12.36      1.30 o
   5  -2  12        0.28       -1.07      1.66 o
  -4  -1  12        0.19        0.74      1.46 o
  -3  -1  12        4.22        1.52      2.59 o
  -2  -1  12        0.18       -2.16      2.16 o
  -1  -1  12        4.27        0.42      2.33 o
   0  -1  12       17.01       13.70      1.24 o
   1  -1  12        0.08        0.55      1.10 o
   2  -1  12        1.99        1.09      1.47 o
   3  -1  12        0.91        0.92      1.44 o
   4  -1  12        0.70        0.70      3.25 o
   5  -1  12       11.80       12.66      1.33 o
  -4   0  12        3.21        3.97      1.57 o
  -3   0  12        7.76        6.67      1.53 o
  -2   0  12        0.04       -2.17      2.17 o
  -1   0  12        3.78        2.23      2.43 o
   0   0  12        5.67        6.79      1.73 o
   1   0  12       28.36       27.18      1.31 o
   2   0  12        0.00       -1.99      1.99 o
   3   0  12       16.43       19.53      1.30 o
   4   0  12        3.22        3.98      1.12 o
   5   0  12        0.13       -2.95      5.14 o
   6   0  12        2.30        1.62      3.05 o
  -4   1  12        0.07       -2.58      2.58 o
  -3   1  12        1.93        2.31      1.41 o
  -2   1  12        0.21        3.09      1.22 o
  -1   1  12        5.15        5.81      1.01 o
   0   1  12        5.72        4.14      3.03 o
   1   1  12       13.67       16.81      1.10 o
   2   1  12        3.05        5.24      1.30 o
   3   1  12        5.70       11.12      2.08 o
   4   1  12        5.56        1.61      2.77 o
   5   1  12        0.63        1.96      1.47 o
   6   1  12        0.21        3.25      3.00 o
  -4   2  12        5.63        3.16      1.54 o
  -3   2  12        7.34        7.09      1.21 o
  -2   2  12        0.36       -0.11      1.28 o
  -1   2  12        2.41       -0.47      2.11 o
   0   2  12        0.00       -1.21      2.05 o
   1   2  12       23.35       26.60      2.60 o
   2   2  12        6.23        4.97      3.36 o
   3   2  12      223.78      273.50      5.60 o
   4   2  12       11.11        9.53      2.62 o
   5   2  12        2.60       -1.57      1.57 o
   6   2  12        9.03       13.49      1.65 o
  -4   3  12        1.64        2.30      1.58 o
  -3   3  12        0.58        2.94      2.76 o
  -2   3  12        0.38       -0.64      3.66 o
  -1   3  12        1.48       -2.17      2.17 o
   0   3  12        4.52        8.10      1.12 o
   1   3  12       11.43       10.77      1.25 o
   2   3  12        1.31        1.46      1.95 o
   3   3  12        7.87        3.25      3.30 o
   4   3  12        0.01       -0.70      2.76 o
   5   3  12        7.50        0.95      3.07 o
  -4   4  12        9.74       -4.03      5.36 o
  -3   4  12        6.22        5.24      1.97 o
  -2   4  12        4.17        7.45      1.51 o
  -1   4  12        1.42        0.79      1.36 o
   0   4  12        0.08        3.35      2.00 o
   1   4  12        1.02       -3.03      3.03 o
   2   4  12        0.00        0.98      3.46 o
   3   4  12       40.41       37.15      2.82 o
   4   4  12        5.36        4.45      4.11 o
   5   4  12        0.00        0.47      3.46 o
  -3   5  12       13.99       12.65      1.43 o
  -2   5  12        1.90        2.94      1.15 o
  -1   5  12        0.00       -1.71      1.71 o
   0   5  12       14.22       15.80      1.51 o
   1   5  12        2.05        1.67      4.38 o
   2   5  12        0.77       -2.56      2.56 o
   3   5  12        0.00        3.21      1.54 o
   4   5  12        0.14        4.76      2.88 o
   5   5  12        2.61       -0.55      3.96 o
  -3   6  12        6.37        2.29      3.28 o
  -2   6  12        3.29        4.14      1.66 o
  -1   6  12       14.23       11.81      1.66 o
   0   6  12        6.81        8.38      2.14 o
   1   6  12        0.26        2.71      2.59 o
   2   6  12        2.02        1.97      2.59 o
   3   6  12        0.74        1.34      1.60 o
   4   6  12        0.36        2.58      1.24 o
   5   6  12        0.97       -0.89      2.97 o
  -3   7  12        1.05        3.25      1.71 o
  -2   7  12        0.58       -0.28      2.01 o
  -1   7  12        0.80       -0.77      2.53 o
   0   7  12       15.64       19.28      2.52 o
   1   7  12        0.08       -0.30      3.15 o
   2   7  12        0.03       -3.98      3.98 o
   3   7  12        0.96        2.58      1.35 o
   4   7  12        2.92       -2.89      2.89 o
  -2   8  12        0.07        2.15      2.87 o
  -1   8  12        0.25       -2.65      2.77 o
   0   8  12        2.76       -2.72      2.72 o
   1   8  12        0.01        0.35      1.56 o
   2   8  12        0.65       -2.76      2.76 o
   3   8  12        0.00        0.12      1.63 o
   4   8  12       12.55       18.21      3.19 o
  -1   9  12        0.03       -4.50      4.50 o
   0   9  12        0.05        0.91      5.90 o
   1   9  12        0.08       -2.06      2.06 o
   2   9  12        0.00       -1.55      4.20 o
   3   9  12        8.90        4.64      3.33 o
   1  -6  13        2.66       -3.46      3.46 o
  -1  -5  13        1.14       -0.61      2.73 o
   0  -5  13       30.48       25.38      1.56 o
   1  -5  13        3.98        3.82      2.74 o
   2  -5  13        1.51       -0.20      2.71 o
   3  -5  13        0.50        1.85      3.80 o
  -2  -4  13        0.03       -0.78      1.35 o
  -1  -4  13        0.24        0.61      6.56 o
   0  -4  13        6.04        4.81      2.08 o
   1  -4  13        1.76        0.87      1.08 o
   2  -4  13        7.06        7.47      1.17 o
   3  -4  13        0.69        2.50      1.11 o
  -2  -3  13        0.09        1.34      2.43 o
  -1  -3  13        0.72        2.43      1.39 o
   0  -3  13        1.63       -0.25      1.36 o
   1  -3  13        1.01       -0.88      3.93 o
   2  -3  13        0.38       -0.29      2.16 o
   3  -3  13       36.57       34.93      1.66 o
   4  -3  13        1.88        1.98      1.15 o
  -3  -2  13        0.54       -0.65      3.41 o
  -2  -2  13        0.04        0.06      1.04 o
  -1  -2  13        0.00       -0.91      2.30 o
   0  -2  13        0.41       -2.17      2.17 o
   1  -2  13        0.32       -1.44      2.25 o
   2  -2  13        0.87       -0.63      2.58 o
   3  -2  13        0.18       -2.98      2.98 o
   4  -2  13        7.70        3.11      5.12 o
  -3  -1  13        0.37        0.69      1.47 o
  -2  -1  13        1.02        4.68      1.40 o
  -1  -1  13        9.19        7.83      1.51 o
   0  -1  13        5.05        5.64      1.92 o
   1  -1  13        1.08        1.75      1.63 o
   2  -1  13        5.45        5.74      1.03 o
   3  -1  13        4.59        8.49      1.15 o
   4  -1  13        0.69        0.29      1.49 o
   5  -1  13        0.18       -1.47      4.11 o
  -3   0  13        0.37        0.96      1.63 o
  -2   0  13        0.00       -2.56      4.84 o
  -1   0  13        0.06        0.37      2.77 o
   0   0  13        0.03       -1.61      2.16 o
   1   0  13        1.95       -2.43      2.43 o
   2   0  13        4.89        6.59      1.08 o
   3   0  13        9.39        7.23      1.22 o
   4   0  13        3.35       -1.83      7.02 o
   5   0  13        0.00       -0.04      1.54 o
  -3   1  13        0.25       -2.12      2.63 o
  -2   1  13        1.38        0.46      3.12 o
  -1   1  13        0.25       -3.77      3.77 o
   0   1  13        0.08        0.22      0.92 o
   1   1  13        1.77       -1.22      2.47 o
   2   1  13        0.00        2.12      1.00 o
   3   1  13        1.57        2.63      4.06 o
   4   1  13        5.71        5.86      1.28 o
   5   1  13        0.38        1.24      1.63 o
  -3   2  13        0.29        2.43      1.50 o
  -2   2  13        0.23       -2.43      2.43 o
  -1   2  13        7.58        8.11      1.60 o
   0   2  13       24.73       21.16      1.33 o
   1   2  13        3.30       -0.25      2.36 o
   2   2  13        8.66       12.30      1.28 o
   3   2  13       56.82       76.20      3.09 o
   4   2  13       22.94       25.17      1.57 o
   5   2  13        0.19       -1.29      3.34 o
  -3   3  13        7.64       10.64      1.36 o
  -2   3  13        0.03       -2.50      2.50 o
  -1   3  13        0.02        2.04      1.38 o
   0   3  13        0.52        2.36      1.42 o
   1   3  13        0.17        0.61      1.44 o
   2   3  13       25.28       21.64      1.90 o
   3   3  13       54.85       64.68      2.14 o
   4   3  13        0.60        0.88      2.78 o
   5   3  13        1.49        0.11      1.65 o
  -3   4  13        0.18       -0.91      2.91 o
  -2   4  13        0.15        0.13      1.40 o
  -1   4  13        0.52        0.92      1.47 o
   0   4  13        0.00        1.41      2.39 o
   1   4  13        0.14       -0.21      2.55 o
   2   4  13        2.30        3.54      1.33 o
   3   4  13        1.53        1.98      1.67 o
   4   4  13        6.81        3.18      4.03 o
  -2   5  13        0.02       -2.23      2.74 o
  -1   5  13        0.60        1.70      2.43 o
   0   5  13        1.38       -1.44      2.51 o
   1   5  13        2.13        3.01      6.39 o
   2   5  13        0.01       -1.18      1.47 o
   3   5  13       23.93       23.68      1.71 o
   4   5  13       16.26       14.95      1.93 o
  -2   6  13        0.09       -3.01      3.01 o
  -1   6  13        1.48       -1.59      1.59 o
   0   6  13        2.29        3.57      2.47 o
   1   6  13        1.60       -2.73      2.73 o
   2   6  13        1.18        3.23      1.59 o
   3   6  13        0.16       -1.59      2.95 o
   4   6  13        0.55        1.69      3.08 o
  -1   7  13        0.07       -3.00      4.58 o
   0   7  13        9.34       11.30      1.43 o
   1   7  13        0.77       -2.95      2.95 o
   2   7  13        0.36        0.77      1.63 o
   3   7  13        2.73        0.87      1.34 o
   0   8  13        0.92        0.82      4.44 o
   1   8  13        0.29       -1.57      1.57 o
   2   8  13        0.23       -0.70      1.67 o
   1  -4  14        0.82       -2.56      2.56 o
  -1  -3  14       10.02        4.60      4.34 o
   0  -3  14       13.67       10.13      1.32 o
   1  -3  14        5.08        5.59      1.68 o
   2  -3  14        0.03       -2.50      2.54 o
  -1  -2  14        0.63       -2.49      2.49 o
   0  -2  14        0.46        2.84      2.54 o
   1  -2  14        0.60        0.13      2.53 o
   2  -2  14        2.53        4.86      1.30 o
   3  -2  14        2.40        3.15      2.08 o
  -2  -1  14        0.09        0.31      1.42 o
  -1  -1  14        0.80       -1.36      2.49 o
   0  -1  14        4.25       -1.44      2.42 o
   1  -1  14        0.45       -2.29      2.29 o
   2  -1  14        0.00        0.41      2.54 o
   3  -1  14        9.82        8.23      1.67 o
  -2   0  14        0.00        3.05      1.84 o
  -1   0  14        0.48       -2.40      2.40 o
   0   0  14        1.25       -3.36      3.36 o
   1   0  14        1.22       -2.33      2.33 o
   2   0  14        0.04       -2.43      2.43 o
   3   0  14        5.70        7.30      1.22 o
   4   0  14        0.30       -0.41      2.84 o
  -2   1  14        0.01       -1.77      2.55 o
  -1   1  14       19.23       14.20      1.31 o
   0   1  14        3.61        4.17      2.67 o
   1   1  14        0.09        1.96      1.90 o
   2   1  14       12.88       13.61      2.74 o
   3   1  14        3.79       -0.22      1.66 o
   4   1  14        0.80        3.93      1.65 o
  -2   2  14        0.26       -2.58      2.58 o
  -1   2  14        0.16       -1.77      3.03 o
   0   2  14        0.26        0.27      1.68 o
   1   2  14        0.70       -2.74      3.61 o
   2   2  14        0.04       -0.74      1.46 o
   3   2  14       26.23       31.57      1.87 o
   4   2  14        1.35        2.19      1.73 o
  -2   3  14        0.01       -3.40      3.49 o
  -1   3  14        0.01        3.69      1.15 o
   0   3  14        0.08        3.96      1.13 o
   1   3  14        2.65        2.66      1.57 o
   2   3  14        9.50        9.64      7.99 o
   3   3  14        0.22       -0.73      2.93 o
   4   3  14        6.48        7.85      2.12 o
  -2   4  14        0.06        0.89      1.21 o
  -1   4  14        1.20       -1.54      1.54 o
   0   4  14        0.21       -1.51      1.51 o
   1   4  14        0.76       -3.23      3.79 o
   2   4  14        2.10        3.61      2.85 o
   3   4  14      112.70      112.14      2.90 o
  -1   5  14        0.06       -0.67      2.86 o
   0   5  14        1.76        1.98      3.39 o
   1   5  14        0.53       -2.81      2.81 o
   2   5  14        0.00        0.22      2.57 o
   3   5  14        1.22        3.94      4.36 o
   0   6  14        0.08       -2.21      2.77 o
   1   6  14        0.16        1.36      2.17 o
   2   6  14        0.09       -4.58      4.58 o
   0   0  15        2.54        0.24      2.70 o
   1   0  15        0.01       -2.37      2.37 o
   2   0  15        0.06       -2.51      2.51 o
   0   1  15        1.76        1.04      3.76 o
   1   1  15        1.03       -2.46      2.49 o
   2   1  15        5.26        4.75      7.48 o
   0   2  15        3.85       -1.84      2.75 o
   1   2  15        1.09       -5.61      5.61 o
   2   2  15        2.50        2.15      1.69 o
   0   3  15        2.65        2.74      1.84 o
   1   3  15        1.82       -0.57      1.98 o
   2   3  15       20.74       20.26      1.70 o
 
